# Supplementary material for: Fusarium graminearum Infection Strategy in Wheat Involves a Highly Conserved Genetic Program That Controls the Expression of a Core Effectome
Source: Int J Mol Sci. 2022 Feb 8;23(3):1914. doi: 10.3390/ijms23031914 (PMC8836836; doi:10.3390/ijms23031914)
Supplement: Supplementary file 1 [file ijms-23-01914-s001.zip]

Archive with 5 entries (5 files):
- Supplementary_Files/SupplementaryFigures.pdf
- Supplementary_Files/SupplementaryTableS1_MappingandAssignationresults.xlsx
- Supplementary_Files/SupplementaryTableS2_ExpressedSecretomeFusariumGenes.xlsx
- Supplementary_Files/SupplementaryTableS3_ParsedEffectomesPerExperiments.xlsx
- Supplementary_Files/SupplementaryTableS4_CoreEffectomeCharacteristics.xlsx
