# Supplementary material for: Fusarium graminearum Infection Strategy in Wheat Involves a Highly Conserved Genetic Program That Controls the Expression of a Core Effectome
Source: Int J Mol Sci. 2022 Feb 8;23(3):1914. doi: 10.3390/ijms23031914 (PMC8836836; doi:10.3390/ijms23031914)
Supplement: Supplementary file 1 [file ijms-23-01914-s001.zip › Supplementary_Files/SupplementaryTableS1_MappingandAssignationresults.xlsx]

## Sheet: Supplementary Table S1A
	Supplementary Table S1A. Resume of HostV bioinformatic analysis from raw data to assignation results.
	Sample	Raw read pairs	Read pairs used for the mapping	Uniquely mapped read pairs	Proportion of uniquely mapped reads (% of mapping input)	Total read pairs assigned (Wheat and F. graminearum)	Read pairs assigned to wheat	Read pairs assigned to PH-1 strain	Read pairs assigned to the other F. graminearum strain genomes (PH-1 excluded)	Read pairs assigned to F. graminearum pangenome	Total assignation proportion (% of the uniquely mapped pairs)	Wheat assignation proportion (% of the uniquely mapped pairs)	F. graminearum pangenome assignation proportion (% of the uniquely mapped pairs)
	ARC-Hpi48-R1	75197568	75059620	62217864	82.8913	56526207	55453856	1071631	720	1072351	90.8521	89.1285	1.72354
	ARC-Hpi48-R2	60670522	60571278	49893811	82.3721	44709371	44132181	576891	299	577190	89.6091	88.4522	1.15684
	ARC-Hpi48-R3	68938745	68835820	56719807	82.3987	51680530	50946932	733081	517	733598	91.1155	89.8221	1.29337
	ARC-Hpi72-R1	70192819	70089264	58514751	83.486	54286790	51486835	2798310	1645	2799955	92.7745	87.9895	4.78504
	ARC-Hpi72-R2	78152117	78008344	62388044	79.9761	57075588	56820104	255351	133	255484	91.4848	91.0753	0.409508
	ARC-Hpi72-R3	82806444	82681392	67633742	81.8004	62253804	61148507	1104735	562	1105297	92.0455	90.4112	1.63424
	ARC-Hpi96-R1	57860661	57778299	48864812	84.573	45749124	37673250	8070784	5090	8075874	93.6239	77.0969	16.527
	ARC-Hpi96-R2	86134786	86000268	72111574	83.8504	67776602	58125330	9646726	4546	9651272	93.9885	80.6047	13.3838
	ARC-Hpi96-R3	66333557	66227532	55354050	83.5816	51853915	45993748	5857060	3107	5860167	93.6768	83.0901	10.5867
	COU-Hpi48-R1	65712720	65616859	55122369	84.0064	50687695	50084651	602709	335	603044	91.9549	90.8608	1.09401
	COU-Hpi48-R2	69933168	69814535	58674748	84.0437	54131464	53352196	778815	453	779268	92.2568	90.9287	1.32811
	COU-Hpi48-R3	78822897	78710499	66025102	83.8835	61495876	60084053	1410939	884	1411823	93.1401	91.0018	2.13831
	COU-Hpi72-R1	62945058	62854088	53072321	84.4373	49259188	47137472	2120741	975	2121716	92.8152	88.8174	3.99778
	COU-Hpi72-R2	90179630	90042534	75528706	83.8811	70500623	67308885	3190152	1586	3191738	93.3428	89.117	4.22586
	COU-Hpi72-R3	84180248	84048020	70805002	84.2435	65864636	62800345	3062859	1432	3064291	93.0226	88.6948	4.32779
	COU-Hpi96-R1	99227688	99074948	83232590	84.0097	78032508	69139272	8887734	5502	8893236	93.7523	83.0675	10.6848
	COU-Hpi96-R2	66035097	65930480	55326251	83.916	51408500	46898299	4507485	2716	4510201	92.9188	84.7668	8.15201
	COU-Hpi96-R3	66116403	66007183	56058918	84.9285	52625713	45418242	7203433	4038	7207471	93.8757	81.0188	12.857
	CS-Hpi48-R1	48752684	48679364	43313189	88.9765	40189828	39417938	771589	301	771890	92.7889	91.0068	1.78211
	CS-Hpi48-R2	84790260	84659410	74932544	88.5106	69524825	68393010	1131341	474	1131815	92.7832	91.2728	1.51045
	CS-Hpi48-R3	73119552	73004244	65031135	89.0786	60193418	60019728	173630	60	173690	92.5609	92.2938	0.267087
	CS-Hpi72-R1	85803578	85668764	78185849	91.2653	72420187	58641776	13773391	5020	13778411	92.6257	75.0031	17.6226
	CS-Hpi72-R2	79204666	79092158	71057221	89.841	66886449	60103904	6779139	3406	6782545	94.1304	84.5852	9.54519
	CS-Hpi72-R3	76794214	76682779	68951335	89.9176	64919869	59289120	5628062	2687	5630749	94.1532	85.9869	8.16627
	CS-Hpi96-R1	95505832	94945114	83646216	88.0995	78679300	69274571	9401537	3192	9404729	94.062	82.8185	11.2435
	CS-Hpi96-R2	87195670	87040337	76269341	87.6253	72264030	63334417	8926710	2903	8929613	94.7485	83.0405	11.708
	CS-Hpi96-R3	79218651	79065894	69544400	87.9575	65575664	59720734	5852845	2085	5854930	94.2932	85.8743	8.41898
	REC-Hpi48-R1	68675310	68583393	57418323	83.7204	53211984	50329455	2880651	1878	2882529	92.6742	87.654	5.02022
	REC-Hpi48-R2	109761406	109590363	91224158	83.241	85833404	82325387	3505568	2449	3508017	94.0907	90.2452	3.84549
	REC-Hpi48-R3	75693129	75591482	61893780	81.8793	57584709	55638223	1945331	1155	1946486	93.038	89.8931	3.14488
	REC-Hpi72-R1	66227965	66069283	54045668	81.8015	50594011	43597211	6991990	4810	6996800	93.6134	80.6674	12.9461
	REC-Hpi72-R2	71891186	71802054	59833070	83.3306	56411995	48522127	7884825	5043	7889868	94.2823	81.0958	13.1865
	REC-Hpi72-R3	52208747	52124797	44017422	84.4462	40695117	33478789	7212132	4196	7216328	92.4523	76.058	16.3943
	REC-Hpi96-R1	86547072	86414032	74233051	85.9039	68759299	44200389	24541296	17614	24558910	92.6263	59.5427	33.0835
	REC-Hpi96-R2	49599897	49523644	42415724	85.6474	39911683	21208247	18693322	10114	18703436	94.0964	50.0009	44.0955
	REC-Hpi96-R3	87267688	86768121	72229471	83.2442	67882972	50731220	17138921	12831	17151752	93.9824	70.2362	23.7462
	REN-Hpi48-R1	67805026	67703047	54855758	81.0241	50328926	50173270	155547	109	155656	91.7478	91.464	0.283755
	REN-Hpi48-R2	99884323	99738320	82029285	82.2445	74804310	74107182	696755	373	697128	91.1922	90.3423	0.849853
	REN-Hpi48-R3	86282586	86133643	67921528	78.856	63066880	62846717	220057	106	220163	92.8526	92.5284	0.324143
	REN-Hpi72-R1	68399099	68308439	57090412	83.5774	52670513	50822370	1847095	1048	1848143	92.2581	89.0208	3.23722
	REN-Hpi72-R2	85357524	85238487	68609155	80.4908	64314712	59741880	4570447	2385	4572832	93.7407	87.0757	6.66505
	REN-Hpi72-R3	84810776	84699609	72744091	85.8848	68793182	51174385	17606293	12504	17618797	94.5688	70.3485	24.2202
	REN-Hpi96-R1	84560969	84450702	71973746	85.2258	67992744	53663003	14322153	7588	14329741	94.4688	74.5591	19.9097
	REN-Hpi96-R2	62668516	62589990	52373925	83.6778	48919427	43945394	4971000	3033	4974033	93.4042	83.907	9.49716
	REN-Hpi96-R3	74906269	74803296	62344722	83.3449	58570129	53381020	5185717	3392	5189109	93.9456	85.6224	8.32325

## Sheet: Supplementary Table S1B
	Supplementary Table S1B. Resume of PathoV bioinformatic analysis from raw data to assignation results.
	Sample	Raw read pairs	Read pairs used for the mapping	Uniquely mapped read pairs	Proportion of uniquely mapped reads (% of mapping input)	Total read pairs assigned (Wheat and F. graminearum)	Read pairs assigned to wheat	Read pairs assigned to PH-1 strain	Read pairs assigned to the other F. graminearum strain genomes (PH-1 excluded)	Read pairs assigned to F. graminearum pangenome	Total assignation proportion (% of the uniquely mapped pairs)	Wheat assignation proportion (% of the uniquely mapped pairs)	F. graminearum pangenome assignation proportion (% of the uniquely mapped pairs)
	MDC_Fg1-Hpi48-R1	180755259	173284503	137050797	79.09	127023915	122280237	4740316	3362	4743678	92.6838	89.2226	3.46126
	MDC_Fg1-Hpi48-R2	160380919	152972578	120810497	78.9753	110922349	106121257	4796962	4130	4801092	91.8152	87.8411	3.97407
	MDC_Fg1-Hpi48-R3	154578420	147202332	115296260	78.325	106551912	102312841	4236032	3039	4239071	92.4158	88.7391	3.67668
	MDC_Fg1-Hpi48-R4	202959538	192045623	154613152	80.5086	141150796	136902699	4245413	2684	4248097	91.2929	88.5453	2.74757
	MDC_Fg1-Hpi72-R1	169234990	156340862	109960501	70.3338	102429749	94223419	8201004	5326	8206330	93.1514	85.6884	7.46298
	MDC_Fg1-Hpi72-R2	160632903	148266419	106349213	71.7285	98565630	94134652	4428259	2719	4430978	92.6811	88.5147	4.16644
	MDC_Fg1-Hpi72-R3	158366893	149108901	109391352	73.3634	102414832	90593336	11814275	7221	11821496	93.6224	82.8158	10.8066
	MDC_Fg1-Hpi72-R4	162534784	150851774	110159200	73.0248	103826775	88623421	15192128	11226	15203354	94.2516	80.4503	13.8013
	MDC_Fg1-Hpi96-R1	182380952	161988579	117851732	72.7531	108475048	91348851	17113512	12685	17126197	92.0437	77.5117	14.532
	MDC_Fg1-Hpi96-R2	135864406	124367930	93386738	75.0891	86455360	69962928	16480567	11865	16492432	92.5778	74.9174	17.6604
	MDC_Fg1-Hpi96-R3	126197998	111899568	78766202	70.3901	72835176	60762320	12064724	8132	12072856	92.4701	77.1426	15.3275
	MDC_Fg1-Hpi96-R4	167715443	159464076	124647434	78.1665	115765667	98035972	17716844	12851	17729695	92.8745	78.6506	14.2239
	MDC_Fg13-Hpi48-R1	143112495	137844086	108673810	78.8382	100426310	95588160	4833072	5078	4838150	92.4108	87.9588	4.45199
	MDC_Fg13-Hpi48-R2	165663587	156747726	120746139	77.0321	112053211	106105807	5940584	6820	5947404	92.8007	87.8751	4.92554
	MDC_Fg13-Hpi48-R3	156473978	147494888	115842018	78.5397	107143019	102584480	4553714	4825	4558539	92.4906	88.5555	3.93513
	MDC_Fg13-Hpi48-R4	175585893	153656373	116567509	75.8625	107310666	103414893	3891314	4459	3895773	92.0588	88.7167	3.34207
	MDC_Fg13-Hpi72-R1	163675111	154808995	123297936	79.6452	115785483	100271462	15491784	22237	15514021	93.9071	81.3245	12.5825
	MDC_Fg13-Hpi72-R2	NA	NA	NA	NA	NA	NA	NA	NA	NA	NA	NA	NA
	MDC_Fg13-Hpi72-R3	149814166	137239065	104262903	75.9717	96712920	87383439	9319371	10110	9329481	92.7587	83.8107	8.94803
	MDC_Fg13-Hpi72-R4	178142719	163563906	131811382	80.5871	121265266	109612854	11636015	16397	11652412	91.9991	83.1589	8.84022
	MDC_Fg13-Hpi96-R1	189887412	144518557	116266359	80.4508	109546441	57544380	51929951	72110	52002061	94.2202	49.4936	44.7267
	MDC_Fg13-Hpi96-R2	153532303	145810928	116901862	80.1736	109296719	81608156	27649043	39520	27688563	93.4944	69.8091	23.6853
	MDC_Fg13-Hpi96-R3	155144545	149491670	122598967	82.0106	113812020	84710857	29061962	39201	29101163	92.8328	69.0959	23.7369
	MDC_Fg13-Hpi96-R4	159150267	151708499	119705098	78.9047	111092605	87735731	23323539	33335	23356874	92.8052	73.2932	19.512
	MDC_FgU1-Hpi48-R1	138088012	131027363	101692560	77.6117	93663177	90791948	2862899	8330	2871229	92.1043	89.2808	2.82344
	MDC_FgU1-Hpi48-R2	176515527	170681042	134423839	78.7573	123866605	121264794	2593989	7822	2601811	92.1463	90.2108	1.93553
	MDC_FgU1-Hpi48-R3	150964152	143443840	111642364	77.83	102353523	98165866	4178650	9007	4187657	91.6798	87.9289	3.75096
	MDC_FgU1-Hpi48-R4	155367001	151129084	123708923	81.8565	112890096	109531324	3351670	7102	3358772	91.2546	88.5396	2.71506
	MDC_FgU1-Hpi72-R1	181779507	175742225	139942650	79.6295	130309836	116508343	13737376	64117	13801493	93.1166	83.2543	9.86225
	MDC_FgU1-Hpi72-R2	151185546	146671358	116239503	79.2517	106735840	99579456	7133420	22964	7156384	91.8241	85.6675	6.15659
	MDC_FgU1-Hpi72-R3	198301600	192727499	154055094	79.9342	141504719	133027050	8451393	26276	8477669	91.8533	86.3503	5.50301
	MDC_FgU1-Hpi72-R4	168130181	128659596	101016661	78.5147	92008200	85857502	6132629	18069	6150698	91.0822	84.9934	6.0888
	MDC_FgU1-Hpi96-R1	140883559	130545747	102023147	78.1513	95659594	70279798	25278934	100862	25379796	93.7626	68.8861	24.8765
	MDC_FgU1-Hpi96-R2	153168945	101404622	77118062	76.0498	71102505	53248286	17774720	79499	17854219	92.1995	69.0477	23.1518
	MDC_FgU1-Hpi96-R3	197311629	188331126	148882248	79.0534	140105992	103979939	35950592	175461	36126053	94.1052	69.8404	24.2648
	MDC_FgU1-Hpi96-R4	165553003	158569385	126831772	79.985	119392752	87014550	32211513	166689	32378202	94.1347	68.6063	25.5285
