# Supplementary material for: Fusarium graminearum Infection Strategy in Wheat Involves a Highly Conserved Genetic Program That Controls the Expression of a Core Effectome
Source: Int J Mol Sci. 2022 Feb 8;23(3):1914. doi: 10.3390/ijms23031914 (PMC8836836; doi:10.3390/ijms23031914)
Supplement: Supplementary file 1 [file ijms-23-01914-s001.zip › Supplementary_Files/SupplementaryTableS2_ExpressedSecretomeFusariumGenes.xlsx]

## Sheet: Supplementary Table S2
	Supplementary Table S2. Detected F. graminearum gene accessions in both HostV and PathoV experiments and detailed information about the hosts and strains in which they were detected (> 4CPM in at least 3 samples per host or strain modality; 0: not detected / 1: detected).
	GeneID	HostV_Expressed	PathoV_Expressed	HostV-ARC	HostV-COU	HostV-CS	HostV-REC	HostV-REN	PathoV-MDC_Fg1	PathoV-MDC_Fg13	PathoV-MDC_FgU1
	FGRAMPH1_01G00049	1	1	1	1	1	1	1	1	1	1
	FGRAMPH1_01G00051	1	1	1	1	1	1	1	1	1	1
	FGRAMPH1_01G00055	1	1	0	1	0	0	0	0	1	0
	FGRAMPH1_01G00059	1	1	0	0	1	1	1	1	1	0
	FGRAMPH1_01G00071	1	1	1	1	1	1	1	1	1	0
	FGRAMPH1_01G00095	0	1	0	0	0	0	0	0	1	1
	FGRAMPH1_01G00105	1	1	1	1	1	1	1	1	1	1
	FGRAMPH1_01G00119	1	1	1	1	1	1	0	1	1	1
	FGRAMPH1_01G00195	1	1	1	1	1	1	1	1	1	1
	FGRAMPH1_01G00197	1	1	1	1	1	1	1	1	1	1
	FGRAMPH1_01G00199	1	1	1	1	1	1	1	1	1	1
	FGRAMPH1_01G00201	1	1	1	1	1	1	1	1	1	1
	FGRAMPH1_01G00291	1	1	1	1	1	1	1	1	1	1
	FGRAMPH1_01G00323	0	1	0	0	0	0	0	1	1	0
	FGRAMPH1_01G00473	1	1	1	1	1	1	1	1	1	1
	FGRAMPH1_01G00503	1	1	1	1	1	1	1	1	1	1
	FGRAMPH1_01G00505	1	1	1	1	1	1	1	1	1	1
	FGRAMPH1_01G00513	1	1	1	1	1	1	1	1	1	1
	FGRAMPH1_01G00521	1	1	1	1	1	1	1	1	1	1
	FGRAMPH1_01G00555	1	1	1	1	1	1	0	1	1	1
	FGRAMPH1_01G00567	1	1	1	1	1	1	1	1	1	1
	FGRAMPH1_01G00601	1	1	1	1	1	1	1	1	1	1
	FGRAMPH1_01G00697	1	1	1	1	1	1	1	1	1	1
	FGRAMPH1_01G00699	0	1	0	0	0	0	0	1	1	1
	FGRAMPH1_01G00701	1	1	1	1	1	1	1	1	1	1
	FGRAMPH1_01G00723	0	1	0	0	0	0	0	1	1	0
	FGRAMPH1_01G00789	1	1	1	1	1	1	1	1	1	1
	FGRAMPH1_01G00833	1	1	1	1	1	1	1	1	1	1
	FGRAMPH1_01G00839	1	1	1	1	1	1	1	1	1	1
	FGRAMPH1_01G00869	1	1	1	1	1	1	1	1	1	1
	FGRAMPH1_01G00969	1	1	1	1	1	1	1	1	1	1
	FGRAMPH1_01G00995	1	1	1	1	1	1	1	1	1	1
	FGRAMPH1_01G01019	1	1	1	1	1	1	1	1	1	1
	FGRAMPH1_01G01025	1	1	1	1	1	1	1	1	1	1
	FGRAMPH1_01G01043	1	1	1	1	1	1	1	1	1	1
	FGRAMPH1_01G01057	1	1	1	1	1	1	1	1	1	1
	FGRAMPH1_01G01063	1	1	1	1	1	1	1	1	1	1
	FGRAMPH1_01G01071	1	1	1	1	1	1	1	1	1	1
	FGRAMPH1_01G01083	1	1	1	1	1	1	1	1	1	1
	FGRAMPH1_01G01209	1	1	1	1	1	1	1	1	1	1
	FGRAMPH1_01G01249	1	1	1	1	1	1	1	1	1	1
	FGRAMPH1_01G01257	1	1	1	1	1	1	1	1	1	1
	FGRAMPH1_01G01259	1	1	1	1	1	1	1	1	1	1
	FGRAMPH1_01G01277	1	1	1	1	1	1	1	1	1	1
	FGRAMPH1_01G01291	1	1	1	1	1	1	1	1	1	1
	FGRAMPH1_01G01333	1	1	1	1	1	1	1	1	1	1
	FGRAMPH1_01G01417	1	1	1	1	1	1	1	1	1	1
	FGRAMPH1_01G01447	1	0	0	0	1	0	0	0	0	0
	FGRAMPH1_01G01453	1	1	1	1	1	1	1	1	1	1
	FGRAMPH1_01G01467	1	1	1	1	1	1	1	1	1	1
	FGRAMPH1_01G01481	1	1	1	1	1	1	1	1	1	1
	FGRAMPH1_01G01499	1	1	1	1	1	1	1	1	1	1
	FGRAMPH1_01G01529	1	1	1	1	1	1	1	1	1	1
	FGRAMPH1_01G01563	1	1	1	1	1	1	1	1	1	1
	FGRAMPH1_01G01615	1	1	1	1	1	1	1	1	1	1
	FGRAMPH1_01G01617	1	1	1	1	1	1	1	1	1	1
	FGRAMPH1_01G01619	1	1	1	1	1	1	1	1	1	1
	FGRAMPH1_01G01717	1	1	1	1	1	1	1	1	1	1
	FGRAMPH1_01G01843	1	1	1	1	1	1	1	1	1	1
	FGRAMPH1_01G01885	1	1	1	1	1	1	1	1	1	1
	FGRAMPH1_01G01887	1	1	1	1	1	1	1	1	1	1
	FGRAMPH1_01G01901	1	1	1	1	1	1	1	1	1	1
	FGRAMPH1_01G01937	1	1	1	1	1	1	1	1	1	1
	FGRAMPH1_01G01965	1	1	1	1	1	1	1	1	1	1
	FGRAMPH1_01G01991	1	1	1	1	1	1	1	1	1	1
	FGRAMPH1_01G02019	1	1	1	1	1	1	1	1	1	1
	FGRAMPH1_01G02121	1	1	1	1	1	1	1	1	1	1
	FGRAMPH1_01G02191	1	1	1	1	1	1	1	1	1	1
	FGRAMPH1_01G02213	1	1	1	1	1	1	1	1	1	1
	FGRAMPH1_01G02285	1	1	1	1	1	1	1	1	1	1
	FGRAMPH1_01G02357	1	1	1	1	1	1	1	1	1	1
	FGRAMPH1_01G02477	1	1	1	1	1	1	1	1	1	1
	FGRAMPH1_01G02483	1	1	1	1	1	1	1	1	1	1
	FGRAMPH1_01G02497	1	1	1	1	1	1	1	1	1	1
	FGRAMPH1_01G02541	1	1	1	1	1	1	1	1	1	1
	FGRAMPH1_01G02573	1	1	1	1	1	1	1	1	1	1
	FGRAMPH1_01G02699	1	1	1	1	1	1	1	1	1	1
	FGRAMPH1_01G02755	1	1	1	1	1	1	1	1	1	1
	FGRAMPH1_01G02769	1	1	1	1	1	1	1	1	1	1
	FGRAMPH1_01G02781	1	1	1	1	1	1	1	1	1	1
	FGRAMPH1_01G02827	1	1	1	1	1	1	1	1	1	1
	FGRAMPH1_01G02855	1	1	1	1	1	1	1	1	1	1
	FGRAMPH1_01G02863	1	1	1	1	1	1	1	1	1	1
	FGRAMPH1_01G02899	1	1	1	1	1	1	1	1	1	1
	FGRAMPH1_01G02907	1	1	1	1	1	1	1	1	1	1
	FGRAMPH1_01G02927	1	1	1	1	1	1	1	1	1	1
	FGRAMPH1_01G03025	1	1	1	1	1	1	1	1	1	1
	FGRAMPH1_01G03051	1	1	1	1	1	1	1	1	1	1
	FGRAMPH1_01G03053	1	1	1	1	1	1	1	1	1	1
	FGRAMPH1_01G03065	1	1	1	1	1	1	1	1	1	1
	FGRAMPH1_01G03067	1	1	1	1	1	1	1	1	1	1
	FGRAMPH1_01G03081	1	1	1	1	1	1	1	1	1	1
	FGRAMPH1_01G03095	1	1	1	1	1	1	1	1	1	1
	FGRAMPH1_01G03161	1	1	1	1	1	1	1	1	1	1
	FGRAMPH1_01G03177	1	1	1	1	1	1	1	1	1	1
	FGRAMPH1_01G03253	1	1	1	1	1	1	1	1	1	1
	FGRAMPH1_01G03333	1	1	1	1	1	1	1	1	1	1
	FGRAMPH1_01G03371	1	1	1	1	1	1	1	1	1	1
	FGRAMPH1_01G03375	1	1	1	1	1	1	1	1	1	1
	FGRAMPH1_01G03413	1	1	1	1	1	1	1	1	1	1
	FGRAMPH1_01G03419	1	1	1	1	1	1	1	1	1	1
	FGRAMPH1_01G03459	1	1	1	1	1	1	1	1	1	1
	FGRAMPH1_01G03461	1	1	1	1	1	1	1	1	1	1
	FGRAMPH1_01G03477	1	1	1	1	1	1	1	1	1	1
	FGRAMPH1_01G03479	1	1	1	1	1	1	1	1	1	1
	FGRAMPH1_01G03533	1	1	1	1	1	1	1	1	1	1
	FGRAMPH1_01G03577	1	1	1	1	1	1	1	1	1	1
	FGRAMPH1_01G03599	1	1	1	1	1	1	1	1	1	1
	FGRAMPH1_01G03603	1	1	1	1	1	1	1	1	1	1
	FGRAMPH1_01G03633	1	1	1	1	0	1	1	1	1	0
	FGRAMPH1_01G03653	1	1	1	1	1	1	1	1	1	1
	FGRAMPH1_01G03655	1	1	1	1	1	1	1	1	1	1
	FGRAMPH1_01G03691	1	1	1	1	1	1	1	1	1	1
	FGRAMPH1_01G03733	1	1	1	1	1	1	1	1	1	1
	FGRAMPH1_01G03739	1	1	1	1	1	1	1	1	1	1
	FGRAMPH1_01G03797	1	1	1	1	1	1	1	1	1	1
	FGRAMPH1_01G03827	1	1	1	1	1	1	1	1	1	1
	FGRAMPH1_01G03835	1	1	1	1	1	1	1	1	1	1
	FGRAMPH1_01G03877	1	1	1	1	1	1	1	1	1	1
	FGRAMPH1_01G03899	1	1	1	1	1	1	1	1	1	1
	FGRAMPH1_01G03917	1	1	1	1	1	1	1	1	1	1
	FGRAMPH1_01G03929	1	1	1	1	1	1	1	1	1	1
	FGRAMPH1_01G03945	1	1	1	1	1	1	1	1	1	1
	FGRAMPH1_01G03959	1	1	1	1	1	1	1	1	1	1
	FGRAMPH1_01G03991	1	1	1	1	1	1	1	1	1	1
	FGRAMPH1_01G04007	0	1	0	0	0	0	0	0	0	1
	FGRAMPH1_01G04091	1	1	1	1	1	1	1	1	1	1
	FGRAMPH1_01G04103	1	1	1	1	1	1	1	1	1	1
	FGRAMPH1_01G04173	0	1	0	0	0	0	0	1	1	1
	FGRAMPH1_01G04205	1	1	1	1	1	1	1	1	1	1
	FGRAMPH1_01G04253	1	1	1	1	0	1	1	1	1	1
	FGRAMPH1_01G04287	1	1	1	1	1	1	1	1	1	1
	FGRAMPH1_01G04295	1	1	1	1	1	1	1	1	1	1
	FGRAMPH1_01G04303	1	1	1	1	1	1	1	1	1	1
	FGRAMPH1_01G04305	1	1	1	1	1	1	1	1	1	1
	FGRAMPH1_01G04325	1	1	0	0	0	1	0	1	0	1
	FGRAMPH1_01G04327	1	1	0	0	1	0	1	1	0	0
	FGRAMPH1_01G04363	1	1	1	1	1	1	1	1	1	1
	FGRAMPH1_01G04371	1	1	1	1	1	1	1	1	1	1
	FGRAMPH1_01G04375	1	1	1	1	1	1	1	1	1	1
	FGRAMPH1_01G04391	1	1	1	1	1	1	1	1	1	1
	FGRAMPH1_01G04401	1	1	1	1	1	1	1	1	1	1
	FGRAMPH1_01G04409	1	1	1	1	1	1	1	1	1	1
	FGRAMPH1_01G04423	1	1	1	1	1	1	1	1	1	1
	FGRAMPH1_01G04425	1	1	1	1	1	1	1	1	1	1
	FGRAMPH1_01G04429	1	1	1	1	1	1	1	1	1	1
	FGRAMPH1_01G04445	0	1	0	0	0	0	0	0	0	1
	FGRAMPH1_01G04447	1	1	1	1	1	1	1	1	1	1
	FGRAMPH1_01G04535	1	1	1	1	1	1	1	1	1	1
	FGRAMPH1_01G04585	1	1	1	1	1	1	1	1	1	1
	FGRAMPH1_01G04781	1	1	1	1	1	1	1	1	1	1
	FGRAMPH1_01G04787	1	1	1	1	1	1	1	1	1	1
	FGRAMPH1_01G04801	1	1	1	1	1	1	1	1	1	1
	FGRAMPH1_01G04811	1	1	1	1	1	1	1	1	1	1
	FGRAMPH1_01G04849	1	1	1	1	1	1	1	1	1	1
	FGRAMPH1_01G04863	1	1	1	1	1	1	1	1	1	1
	FGRAMPH1_01G04879	1	1	1	1	1	1	1	1	1	1
	FGRAMPH1_01G04885	1	1	1	1	1	1	1	1	1	1
	FGRAMPH1_01G04917	1	1	1	1	1	1	1	1	1	1
	FGRAMPH1_01G04949	1	1	1	1	1	1	1	1	1	1
	FGRAMPH1_01G04967	1	1	1	1	1	1	1	1	1	1
	FGRAMPH1_01G04983	1	1	1	1	1	1	1	1	1	1
	FGRAMPH1_01G04993	1	1	1	1	1	1	1	1	1	1
	FGRAMPH1_01G05001	1	1	1	1	1	1	1	1	1	1
	FGRAMPH1_01G05009	1	1	1	1	1	1	1	1	1	1
	FGRAMPH1_01G05081	1	1	1	1	1	1	1	1	1	1
	FGRAMPH1_01G05085	0	1	0	0	0	0	0	1	1	1
	FGRAMPH1_01G05087	1	1	1	1	1	1	1	1	1	1
	FGRAMPH1_01G05089	1	1	0	0	0	1	0	1	1	1
	FGRAMPH1_01G05101	1	1	1	1	1	1	1	1	1	1
	FGRAMPH1_01G05107	1	1	1	1	1	1	1	1	1	1
	FGRAMPH1_01G05119	1	1	1	1	1	1	1	1	1	1
	FGRAMPH1_01G05141	1	1	1	1	1	1	1	1	1	1
	FGRAMPH1_01G05159	1	1	1	1	1	1	1	1	1	1
	FGRAMPH1_01G05171	1	1	1	1	1	1	1	1	1	1
	FGRAMPH1_01G05193	1	1	1	1	1	1	1	1	1	1
	FGRAMPH1_01G05195	1	1	0	1	0	1	1	1	1	1
	FGRAMPH1_01G05227	1	1	1	1	1	1	1	1	1	1
	FGRAMPH1_01G05239	1	1	1	1	1	1	1	1	1	1
	FGRAMPH1_01G05241	1	1	1	1	1	1	1	1	1	1
	FGRAMPH1_01G05255	1	0	0	1	0	0	1	0	0	0
	FGRAMPH1_01G05275	1	1	1	1	1	1	1	1	1	1
	FGRAMPH1_01G05279	1	1	1	1	1	1	1	1	1	1
	FGRAMPH1_01G05311	1	1	1	1	1	1	1	1	1	1
	FGRAMPH1_01G05315	1	1	1	1	1	1	1	1	1	1
	FGRAMPH1_01G05321	1	1	1	1	1	1	1	1	1	1
	FGRAMPH1_01G05335	1	1	1	1	1	1	1	1	0	0
	FGRAMPH1_01G05355	1	1	1	1	1	1	1	1	1	1
	FGRAMPH1_01G05365	1	1	1	1	1	1	1	1	1	1
	FGRAMPH1_01G05371	1	1	1	1	1	1	1	1	1	1
	FGRAMPH1_01G05413	1	1	1	1	1	1	1	1	1	1
	FGRAMPH1_01G05419	1	1	1	1	1	1	1	1	1	1
	FGRAMPH1_01G05421	1	1	1	1	1	1	1	1	1	1
	FGRAMPH1_01G05423	1	1	1	1	1	1	1	1	1	1
	FGRAMPH1_01G05437	1	1	1	1	1	1	1	1	1	1
	FGRAMPH1_01G05441	1	1	1	1	1	1	1	1	1	1
	FGRAMPH1_01G05447	1	1	1	1	1	1	1	1	1	1
	FGRAMPH1_01G05453	1	1	1	1	1	1	1	1	1	1
	FGRAMPH1_01G05461	1	1	1	1	1	1	1	1	1	1
	FGRAMPH1_01G05475	0	1	0	0	0	0	0	1	0	0
	FGRAMPH1_01G05503	1	1	1	1	1	1	1	1	1	1
	FGRAMPH1_01G05531	1	1	1	1	1	1	1	1	1	1
	FGRAMPH1_01G05573	1	1	1	1	1	1	1	1	1	1
	FGRAMPH1_01G05601	1	1	1	0	0	1	0	1	0	1
	FGRAMPH1_01G05605	1	1	1	1	1	1	1	1	1	1
	FGRAMPH1_01G05609	1	1	0	0	0	1	0	1	0	0
	FGRAMPH1_01G05619	1	1	1	1	0	1	1	1	1	1
	FGRAMPH1_01G05623	1	1	1	1	1	1	1	1	1	1
	FGRAMPH1_01G05627	1	1	1	1	1	1	1	1	1	1
	FGRAMPH1_01G05629	1	1	1	1	1	1	1	1	1	1
	FGRAMPH1_01G05649	0	1	0	0	0	0	0	0	1	0
	FGRAMPH1_01G05657	1	1	1	1	1	1	1	1	1	1
	FGRAMPH1_01G05661	1	1	1	1	1	1	1	1	1	1
	FGRAMPH1_01G05671	1	1	1	1	1	1	1	1	1	1
	FGRAMPH1_01G05701	1	0	0	0	0	0	1	0	0	0
	FGRAMPH1_01G05707	1	1	1	0	0	1	1	0	1	1
	FGRAMPH1_01G05709	1	1	1	0	0	1	1	1	1	1
	FGRAMPH1_01G05725	1	1	1	1	1	1	1	1	1	1
	FGRAMPH1_01G05731	0	1	0	0	0	0	0	0	0	1
	FGRAMPH1_01G05769	1	1	1	1	1	1	1	1	1	1
	FGRAMPH1_01G05915	1	1	1	1	1	1	1	1	1	1
	FGRAMPH1_01G06069	1	1	1	1	1	1	1	1	1	1
	FGRAMPH1_01G06119	1	1	1	1	1	1	1	1	1	1
	FGRAMPH1_01G06135	1	1	0	1	0	0	1	1	0	1
	FGRAMPH1_01G06139	1	1	1	1	1	1	1	1	1	1
	FGRAMPH1_01G06193	1	1	1	1	0	1	1	1	1	1
	FGRAMPH1_01G06249	1	1	1	1	1	1	1	1	1	1
	FGRAMPH1_01G06267	1	1	1	1	1	1	1	1	1	1
	FGRAMPH1_01G06271	1	1	1	1	1	1	1	1	1	1
	FGRAMPH1_01G06277	1	1	1	1	1	1	1	1	1	1
	FGRAMPH1_01G06345	1	1	1	0	1	1	1	1	1	1
	FGRAMPH1_01G06349	1	1	1	1	1	1	1	1	1	1
	FGRAMPH1_01G06361	1	1	1	1	1	1	1	1	1	1
	FGRAMPH1_01G06375	1	1	1	1	1	1	1	1	1	1
	FGRAMPH1_01G06391	1	1	1	1	1	1	1	1	1	1
	FGRAMPH1_01G06427	0	1	0	0	0	0	0	0	0	1
	FGRAMPH1_01G06433	1	1	1	1	1	1	1	1	1	1
	FGRAMPH1_01G06437	1	1	1	1	1	1	1	1	1	1
	FGRAMPH1_01G06523	1	1	1	1	1	1	1	1	1	1
	FGRAMPH1_01G06525	1	1	1	1	1	1	1	1	1	1
	FGRAMPH1_01G06591	1	1	1	1	1	1	1	1	1	1
	FGRAMPH1_01G06693	1	1	1	1	1	1	1	1	1	1
	FGRAMPH1_01G06719	1	1	1	1	1	1	1	1	1	1
	FGRAMPH1_01G06721	1	1	1	1	1	1	1	1	1	1
	FGRAMPH1_01G06739	1	1	1	1	1	1	1	1	1	1
	FGRAMPH1_01G06755	1	1	1	1	1	1	1	1	1	1
	FGRAMPH1_01G06763	1	1	1	1	1	1	1	1	1	1
	FGRAMPH1_01G06863	1	1	1	1	1	1	1	1	1	1
	FGRAMPH1_01G06917	1	1	1	1	1	1	1	1	1	1
	FGRAMPH1_01G06919	1	1	1	1	1	1	1	1	1	1
	FGRAMPH1_01G06959	1	1	1	1	1	1	1	1	1	1
	FGRAMPH1_01G06977	1	1	1	1	1	1	1	1	1	1
	FGRAMPH1_01G07049	1	1	1	1	0	1	0	1	1	1
	FGRAMPH1_01G07101	1	1	1	1	1	1	1	1	1	1
	FGRAMPH1_01G07141	1	1	1	1	1	1	1	1	1	1
	FGRAMPH1_01G07163	1	1	1	1	1	1	1	1	1	1
	FGRAMPH1_01G07205	1	1	1	1	1	1	1	1	1	1
	FGRAMPH1_01G07237	1	1	1	1	1	1	1	1	1	1
	FGRAMPH1_01G07253	1	1	1	1	1	1	1	1	1	1
	FGRAMPH1_01G07265	1	1	1	1	1	1	1	1	1	1
	FGRAMPH1_01G07285	1	1	0	1	0	0	0	0	1	1
	FGRAMPH1_01G07289	1	1	1	1	1	1	1	1	1	1
	FGRAMPH1_01G07345	1	1	1	1	1	1	1	1	1	1
	FGRAMPH1_01G07367	1	1	1	1	1	1	1	1	1	1
	FGRAMPH1_01G07373	1	1	1	1	1	1	1	1	1	1
	FGRAMPH1_01G07377	1	1	1	1	1	1	1	1	1	1
	FGRAMPH1_01G07391	1	1	1	1	1	1	1	1	1	1
	FGRAMPH1_01G07405	1	1	0	0	0	0	1	0	1	0
	FGRAMPH1_01G07437	0	1	0	0	0	0	0	0	1	0
	FGRAMPH1_01G07443	1	1	1	1	1	1	1	1	1	1
	FGRAMPH1_01G07447	1	1	1	1	1	1	1	1	1	1
	FGRAMPH1_01G07461	1	1	1	1	1	1	1	1	1	1
	FGRAMPH1_01G07477	1	1	1	1	1	1	1	1	1	1
	FGRAMPH1_01G07479	1	1	1	1	0	1	1	1	1	1
	FGRAMPH1_01G07541	1	1	1	1	1	1	1	1	1	1
	FGRAMPH1_01G07553	1	1	1	1	1	1	1	1	1	1
	FGRAMPH1_01G07607	1	1	1	1	1	1	1	1	1	1
	FGRAMPH1_01G07649	1	1	1	1	1	1	1	1	1	1
	FGRAMPH1_01G07715	1	1	1	1	1	1	1	1	1	1
	FGRAMPH1_01G07735	1	1	1	1	1	1	1	1	1	1
	FGRAMPH1_01G07803	1	1	1	1	1	1	1	1	1	1
	FGRAMPH1_01G07825	1	1	1	1	1	1	1	1	1	1
	FGRAMPH1_01G07863	0	1	0	0	0	0	0	0	0	1
	FGRAMPH1_01G07867	1	1	1	1	1	1	1	1	1	1
	FGRAMPH1_01G07871	1	1	1	1	1	1	1	1	1	1
	FGRAMPH1_01G07907	1	1	1	1	1	1	1	1	1	1
	FGRAMPH1_01G07977	1	1	1	1	1	1	1	1	1	1
	FGRAMPH1_01G07985	1	1	1	1	1	1	1	1	1	1
	FGRAMPH1_01G07995	0	1	0	0	0	0	0	1	0	1
	FGRAMPH1_01G08001	1	1	1	1	1	1	1	1	1	1
	FGRAMPH1_01G08021	1	0	0	1	1	0	1	0	0	0
	FGRAMPH1_01G08045	1	1	1	1	1	1	1	1	1	1
	FGRAMPH1_01G08051	1	1	1	1	1	1	1	1	1	1
	FGRAMPH1_01G08103	1	1	0	0	0	1	0	1	0	0
	FGRAMPH1_01G08371	1	1	1	1	0	1	1	1	1	1
	FGRAMPH1_01G08373	1	1	1	1	1	1	1	1	1	1
	FGRAMPH1_01G08385	1	1	1	1	1	1	1	1	1	1
	FGRAMPH1_01G08413	1	1	1	1	1	1	1	1	0	1
	FGRAMPH1_01G08415	1	1	1	1	1	1	1	1	1	1
	FGRAMPH1_01G08417	1	1	1	1	1	1	1	1	0	0
	FGRAMPH1_01G08419	1	1	1	1	1	1	1	1	1	1
	FGRAMPH1_01G08427	0	1	0	0	0	0	0	0	1	1
	FGRAMPH1_01G08483	1	1	1	1	1	1	1	1	1	1
	FGRAMPH1_01G08489	1	1	1	1	1	1	1	1	1	1
	FGRAMPH1_01G08497	1	1	1	1	1	1	1	1	1	1
	FGRAMPH1_01G08507	1	1	1	1	1	1	1	1	1	0
	FGRAMPH1_01G08521	1	1	1	1	1	1	1	1	1	1
	FGRAMPH1_01G08527	1	1	0	0	0	1	1	1	1	0
	FGRAMPH1_01G08575	1	1	1	1	0	1	0	1	0	1
	FGRAMPH1_01G08577	1	1	1	1	1	1	1	1	1	1
	FGRAMPH1_01G08583	1	1	1	1	1	1	1	1	1	1
	FGRAMPH1_01G08633	1	1	1	1	1	1	1	1	1	1
	FGRAMPH1_01G08665	1	1	1	1	1	1	1	1	0	0
	FGRAMPH1_01G08669	1	1	1	1	1	1	1	1	1	1
	FGRAMPH1_01G08675	1	1	1	1	1	1	1	1	1	1
	FGRAMPH1_01G08679	1	1	1	1	1	1	1	1	1	1
	FGRAMPH1_01G08749	0	1	0	0	0	0	0	0	1	1
	FGRAMPH1_01G08795	1	1	1	1	1	1	1	1	1	1
	FGRAMPH1_01G08839	1	1	1	1	1	1	1	1	1	1
	FGRAMPH1_01G08841	1	1	1	0	1	1	1	1	1	1
	FGRAMPH1_01G08857	1	1	1	1	1	1	1	1	1	1
	FGRAMPH1_01G08859	0	1	0	0	0	0	0	1	1	1
	FGRAMPH1_01G08865	1	1	0	1	0	0	0	1	0	0
	FGRAMPH1_01G08877	1	1	1	1	1	1	1	1	1	1
	FGRAMPH1_01G08879	1	1	1	1	1	1	1	1	1	1
	FGRAMPH1_01G08887	1	1	1	1	1	1	1	1	1	1
	FGRAMPH1_01G08889	1	1	1	1	0	1	1	1	0	0
	FGRAMPH1_01G08905	0	1	0	0	0	0	0	0	1	0
	FGRAMPH1_01G08907	1	1	1	1	1	1	1	1	1	1
	FGRAMPH1_01G08909	1	1	1	1	1	1	1	1	1	1
	FGRAMPH1_01G08915	1	1	1	1	1	1	1	1	1	1
	FGRAMPH1_01G08929	1	1	1	1	0	1	1	1	1	1
	FGRAMPH1_01G08931	1	1	1	1	1	1	1	1	1	1
	FGRAMPH1_01G08933	1	1	1	1	1	1	1	1	0	0
	FGRAMPH1_01G08955	1	0	0	0	1	0	0	0	0	0
	FGRAMPH1_01G08973	1	1	1	1	1	1	1	1	0	0
	FGRAMPH1_01G08991	0	1	0	0	0	0	0	0	1	1
	FGRAMPH1_01G08995	1	1	1	1	1	1	1	1	1	1
	FGRAMPH1_01G09003	1	0	0	0	0	0	1	0	0	0
	FGRAMPH1_01G09061	1	1	1	0	0	1	0	1	0	1
	FGRAMPH1_01G09085	1	0	0	0	1	0	0	0	0	0
	FGRAMPH1_01G09093	0	1	0	0	0	0	0	0	1	0
	FGRAMPH1_01G09095	0	1	0	0	0	0	0	0	1	0
	FGRAMPH1_01G09149	1	1	1	1	0	1	1	0	1	0
	FGRAMPH1_01G09161	1	1	1	1	1	1	1	1	1	1
	FGRAMPH1_01G09173	0	1	0	0	0	0	0	0	1	1
	FGRAMPH1_01G09179	1	1	1	1	1	1	1	1	1	1
	FGRAMPH1_01G09213	1	1	1	1	1	1	1	1	1	1
	FGRAMPH1_01G09215	1	1	1	1	0	1	1	1	0	0
	FGRAMPH1_01G09225	0	1	0	0	0	0	0	0	1	1
	FGRAMPH1_01G09233	1	1	1	1	1	1	1	1	0	0
	FGRAMPH1_01G09281	1	1	1	1	1	1	1	1	1	1
	FGRAMPH1_01G09287	0	1	0	0	0	0	0	0	1	0
	FGRAMPH1_01G09329	1	1	1	1	1	1	1	1	1	1
	FGRAMPH1_01G09337	1	1	1	1	1	1	1	1	1	1
	FGRAMPH1_01G09375	1	1	1	1	1	1	1	1	1	1
	FGRAMPH1_01G09385	0	1	0	0	0	0	0	1	0	0
	FGRAMPH1_01G09435	1	1	1	1	1	1	1	1	1	1
	FGRAMPH1_01G09441	1	1	1	1	0	1	1	1	1	1
	FGRAMPH1_01G09481	1	1	1	1	1	1	1	1	1	1
	FGRAMPH1_01G09511	1	1	1	1	1	1	1	1	0	0
	FGRAMPH1_01G09571	1	1	1	1	1	1	1	1	1	1
	FGRAMPH1_01G09573	1	1	1	1	1	1	1	1	1	1
	FGRAMPH1_01G09583	1	1	1	1	1	1	1	1	1	1
	FGRAMPH1_01G09591	1	1	1	1	1	1	1	1	1	1
	FGRAMPH1_01G09627	1	1	1	1	1	1	1	1	1	1
	FGRAMPH1_01G09663	1	1	1	1	1	1	1	1	1	1
	FGRAMPH1_01G09695	1	1	1	1	1	1	1	1	1	1
	FGRAMPH1_01G09741	1	1	1	1	1	1	1	1	1	1
	FGRAMPH1_01G09831	1	1	1	1	1	1	1	1	1	1
	FGRAMPH1_01G09869	1	1	1	1	1	1	1	1	1	1
	FGRAMPH1_01G09901	1	1	1	1	1	1	1	1	1	1
	FGRAMPH1_01G09923	1	1	1	1	1	1	1	1	1	1
	FGRAMPH1_01G09941	1	1	1	1	1	1	1	1	1	1
	FGRAMPH1_01G09999	1	1	1	1	1	1	1	1	1	1
	FGRAMPH1_01G10097	1	1	1	1	1	1	1	1	1	1
	FGRAMPH1_01G10099	1	1	1	1	1	1	1	1	1	1
	FGRAMPH1_01G10101	1	1	1	1	1	1	1	1	1	1
	FGRAMPH1_01G10109	1	1	1	1	1	1	1	1	1	1
	FGRAMPH1_01G10131	1	1	1	1	1	1	1	1	1	1
	FGRAMPH1_01G10205	1	1	1	1	1	1	1	1	1	1
	FGRAMPH1_01G10239	1	1	1	1	1	1	1	1	1	1
	FGRAMPH1_01G10249	1	1	1	1	1	1	1	1	1	1
	FGRAMPH1_01G10313	1	1	1	1	1	1	1	1	1	1
	FGRAMPH1_01G10377	1	1	1	1	1	1	1	1	1	1
	FGRAMPH1_01G10425	1	1	1	1	1	1	1	1	1	1
	FGRAMPH1_01G10453	0	1	0	0	0	0	0	0	0	1
	FGRAMPH1_01G10501	1	1	1	1	1	1	1	1	1	1
	FGRAMPH1_01G10519	1	1	1	0	1	1	1	1	1	1
	FGRAMPH1_01G10625	1	1	1	1	1	1	1	1	1	1
	FGRAMPH1_01G10653	1	1	1	1	1	1	1	1	1	1
	FGRAMPH1_01G10687	1	1	1	1	1	1	1	1	1	1
	FGRAMPH1_01G10719	1	1	1	1	1	1	1	1	1	1
	FGRAMPH1_01G10749	1	1	1	1	1	1	1	1	1	1
	FGRAMPH1_01G10769	1	1	1	1	1	1	1	1	1	1
	FGRAMPH1_01G10819	1	1	1	1	1	1	1	1	1	1
	FGRAMPH1_01G10871	1	1	1	1	1	1	1	1	1	1
	FGRAMPH1_01G10901	1	1	1	1	1	1	1	1	1	1
	FGRAMPH1_01G10923	1	1	1	1	1	1	1	1	1	1
	FGRAMPH1_01G10925	1	1	1	1	1	1	1	1	1	1
	FGRAMPH1_01G10945	1	1	1	1	1	1	1	1	1	1
	FGRAMPH1_01G10971	1	1	1	1	1	1	1	1	1	1
	FGRAMPH1_01G10975	1	1	1	1	1	1	1	1	1	1
	FGRAMPH1_01G11027	1	1	1	1	1	1	1	1	1	1
	FGRAMPH1_01G11057	1	1	1	1	1	1	1	1	1	1
	FGRAMPH1_01G11063	1	1	1	1	1	1	1	1	1	1
	FGRAMPH1_01G11127	1	1	1	1	1	1	1	1	1	1
	FGRAMPH1_01G11145	1	1	1	1	1	1	1	1	1	1
	FGRAMPH1_01G11161	1	1	1	1	1	1	1	1	1	1
	FGRAMPH1_01G11189	0	1	0	0	0	0	0	0	1	1
	FGRAMPH1_01G11201	1	1	1	1	1	1	1	1	1	1
	FGRAMPH1_01G11359	1	1	1	1	1	1	1	1	1	0
	FGRAMPH1_01G11367	1	1	1	1	1	1	1	1	1	1
	FGRAMPH1_01G11435	1	1	0	0	0	1	1	1	1	1
	FGRAMPH1_01G11479	1	1	1	1	1	1	1	1	1	1
	FGRAMPH1_01G11483	0	1	0	0	0	0	0	0	1	1
	FGRAMPH1_01G11487	1	1	1	1	1	1	1	1	1	1
	FGRAMPH1_01G11497	1	1	1	1	1	1	1	1	1	1
	FGRAMPH1_01G11531	1	1	0	1	0	1	0	1	0	0
	FGRAMPH1_01G11549	1	1	0	1	0	1	1	1	0	0
	FGRAMPH1_01G11555	1	1	1	1	1	1	1	1	1	1
	FGRAMPH1_01G11559	1	1	1	1	1	1	1	1	1	1
	FGRAMPH1_01G11563	1	1	1	1	1	1	1	1	1	1
	FGRAMPH1_01G11567	1	1	1	1	0	1	1	1	1	1
	FGRAMPH1_01G11571	0	1	0	0	0	0	0	1	1	1
	FGRAMPH1_01G11579	1	1	1	1	1	1	1	1	1	1
	FGRAMPH1_01G11583	1	1	1	1	1	1	1	1	1	1
	FGRAMPH1_01G11585	1	1	1	1	1	1	1	1	1	1
	FGRAMPH1_01G11597	0	1	0	0	0	0	0	0	1	1
	FGRAMPH1_01G11601	1	1	0	0	0	1	0	1	0	0
	FGRAMPH1_01G11607	1	1	1	1	1	1	1	1	1	1
	FGRAMPH1_01G11609	1	1	1	1	1	1	1	1	1	1
	FGRAMPH1_01G11615	1	1	1	1	1	1	1	1	1	1
	FGRAMPH1_01G11633	1	1	1	1	1	1	1	1	1	1
	FGRAMPH1_01G11649	1	1	1	1	1	1	1	1	1	1
	FGRAMPH1_01G11655	1	1	1	1	1	1	1	1	1	1
	FGRAMPH1_01G11667	1	1	1	1	1	1	1	1	1	1
	FGRAMPH1_01G11671	0	1	0	0	0	0	0	1	1	1
	FGRAMPH1_01G11691	1	1	1	1	1	1	1	1	1	1
	FGRAMPH1_01G11693	1	1	1	1	1	1	1	1	1	1
	FGRAMPH1_01G11753	1	1	1	1	1	1	1	1	1	1
	FGRAMPH1_01G11755	1	1	1	1	1	1	1	1	1	1
	FGRAMPH1_01G11787	1	1	1	1	1	1	1	1	0	0
	FGRAMPH1_01G11815	0	1	0	0	0	0	0	0	1	1
	FGRAMPH1_01G11821	1	1	1	1	1	1	1	1	1	1
	FGRAMPH1_01G11823	1	1	1	1	1	1	1	1	1	1
	FGRAMPH1_01G11843	1	1	1	0	0	1	0	1	0	0
	FGRAMPH1_01G11845	1	1	1	1	1	1	1	1	1	1
	FGRAMPH1_01G11847	1	1	1	1	1	1	1	1	1	1
	FGRAMPH1_01G11857	1	1	1	1	1	1	1	1	1	1
	FGRAMPH1_01G11883	1	1	1	1	1	1	1	1	1	1
	FGRAMPH1_01G11887	1	1	1	1	1	1	1	1	1	1
	FGRAMPH1_01G11899	1	1	1	1	1	1	1	1	1	1
	FGRAMPH1_01G11901	1	1	1	1	1	1	1	1	0	1
	FGRAMPH1_01G11927	1	1	1	1	0	1	0	1	1	1
	FGRAMPH1_01G11933	1	1	1	1	1	1	1	1	1	1
	FGRAMPH1_01G11939	1	1	1	1	1	1	1	1	1	1
	FGRAMPH1_01G11943	1	1	1	1	1	1	1	1	1	1
	FGRAMPH1_01G11953	0	1	0	0	0	0	0	0	0	1
	FGRAMPH1_01G11987	1	1	1	1	1	1	1	1	1	1
	FGRAMPH1_01G12011	1	1	1	1	1	1	1	1	1	1
	FGRAMPH1_01G12051	1	1	0	1	0	0	1	0	1	1
	FGRAMPH1_01G12053	1	1	1	1	1	1	1	1	1	1
	FGRAMPH1_01G12095	1	1	1	1	1	1	1	1	1	1
	FGRAMPH1_01G12111	1	1	1	1	1	1	1	1	1	1
	FGRAMPH1_01G12115	1	1	1	1	1	1	1	1	1	1
	FGRAMPH1_01G12131	0	1	0	0	0	0	0	0	0	1
	FGRAMPH1_01G12135	1	1	1	1	1	1	1	1	1	1
	FGRAMPH1_01G12165	1	1	1	1	1	1	1	1	1	1
	FGRAMPH1_01G12193	1	1	1	1	1	1	1	1	1	1
	FGRAMPH1_01G12195	1	1	1	1	1	1	1	1	1	1
	FGRAMPH1_01G12211	1	1	1	1	1	1	1	1	1	1
	FGRAMPH1_01G12213	1	1	1	1	1	1	1	1	1	1
	FGRAMPH1_01G12239	1	1	1	1	1	1	1	1	1	1
	FGRAMPH1_01G12255	1	1	0	0	0	1	0	1	1	1
	FGRAMPH1_01G12283	1	1	1	1	1	1	1	1	1	1
	FGRAMPH1_01G12287	0	1	0	0	0	0	0	0	1	1
	FGRAMPH1_01G12293	1	1	1	1	0	1	1	1	1	1
	FGRAMPH1_01G12323	1	1	1	1	1	1	1	1	1	1
	FGRAMPH1_01G12327	1	1	1	1	1	1	1	1	1	1
	FGRAMPH1_01G12329	1	1	1	1	1	1	1	1	1	1
	FGRAMPH1_01G12341	1	1	1	1	1	1	1	1	1	1
	FGRAMPH1_01G12345	1	1	1	1	0	0	0	0	1	0
	FGRAMPH1_01G12409	1	1	1	1	1	1	1	1	1	1
	FGRAMPH1_01G12471	0	1	0	0	0	0	0	1	1	1
	FGRAMPH1_01G12479	1	1	1	1	1	1	1	1	1	1
	FGRAMPH1_01G12481	1	1	1	1	1	1	1	1	1	1
	FGRAMPH1_01G12525	1	1	1	1	1	1	1	1	1	1
	FGRAMPH1_01G12527	1	1	1	1	1	1	1	1	1	1
	FGRAMPH1_01G12551	1	1	1	1	1	1	1	1	1	1
	FGRAMPH1_01G12563	1	1	1	1	1	1	1	1	1	1
	FGRAMPH1_01G12569	1	1	1	1	1	1	1	1	1	1
	FGRAMPH1_01G12575	1	1	1	1	1	1	1	1	1	1
	FGRAMPH1_01G12585	1	1	1	1	1	1	1	1	1	1
	FGRAMPH1_01G12591	1	1	1	1	1	1	1	1	1	1
	FGRAMPH1_01G12595	1	1	1	1	1	1	1	1	1	1
	FGRAMPH1_01G12627	1	1	1	1	1	1	1	1	1	1
	FGRAMPH1_01G12629	1	1	0	1	0	1	1	1	1	1
	FGRAMPH1_01G12655	1	1	1	1	1	1	1	1	1	1
	FGRAMPH1_01G12657	1	1	1	1	1	1	1	1	1	1
	FGRAMPH1_01G12665	1	1	0	0	0	1	0	1	1	1
	FGRAMPH1_01G12701	1	1	1	1	1	1	1	1	1	1
	FGRAMPH1_01G12703	1	1	1	1	1	1	1	1	1	1
	FGRAMPH1_01G12737	1	1	1	1	1	1	1	1	1	1
	FGRAMPH1_01G12741	1	1	1	1	1	1	1	1	1	1
	FGRAMPH1_01G12753	1	1	1	1	1	1	1	1	1	1
	FGRAMPH1_01G12759	1	1	0	1	0	0	1	0	1	1
	FGRAMPH1_01G12773	1	1	1	1	1	1	1	1	1	1
	FGRAMPH1_01G12775	1	1	1	1	1	1	1	1	1	1
	FGRAMPH1_01G12781	1	1	1	1	1	1	1	1	1	1
	FGRAMPH1_01G12793	1	1	1	1	1	1	1	1	1	1
	FGRAMPH1_01G12803	1	1	1	1	1	1	1	1	1	1
	FGRAMPH1_01G12809	1	1	1	1	1	1	1	1	1	1
	FGRAMPH1_01G12811	0	1	0	0	0	0	0	0	1	1
	FGRAMPH1_01G12861	1	1	1	1	1	1	1	1	1	1
	FGRAMPH1_01G12869	1	1	1	1	1	1	1	1	1	1
	FGRAMPH1_01G12877	1	1	1	1	1	1	1	1	1	1
	FGRAMPH1_01G12895	1	1	1	1	1	1	1	1	1	1
	FGRAMPH1_01G12903	1	1	1	1	1	1	1	1	1	1
	FGRAMPH1_01G12921	1	1	1	1	1	1	1	1	1	1
	FGRAMPH1_01G12927	1	1	1	1	1	1	1	1	1	1
	FGRAMPH1_01G12939	1	1	1	1	1	1	1	1	1	1
	FGRAMPH1_01G12949	1	1	1	1	1	1	1	1	1	1
	FGRAMPH1_01G12971	1	1	1	1	1	1	1	1	1	1
	FGRAMPH1_01G12985	1	1	1	1	1	1	1	1	1	1
	FGRAMPH1_01G12989	1	1	1	1	1	1	1	1	1	1
	FGRAMPH1_01G13033	1	1	1	1	1	1	1	1	1	1
	FGRAMPH1_01G13071	1	1	1	1	1	1	1	1	1	1
	FGRAMPH1_01G13073	1	1	1	1	1	1	1	1	1	1
	FGRAMPH1_01G13075	1	1	1	1	1	1	1	1	1	1
	FGRAMPH1_01G13089	1	1	1	1	1	1	1	1	1	1
	FGRAMPH1_01G13095	1	1	1	1	1	1	1	1	1	1
	FGRAMPH1_01G13099	1	1	1	1	1	1	1	1	1	1
	FGRAMPH1_01G13101	1	1	1	1	1	1	1	1	1	1
	FGRAMPH1_01G13115	1	1	1	1	1	1	1	1	1	1
	FGRAMPH1_01G13125	1	1	1	0	1	1	0	1	1	1
	FGRAMPH1_01G13129	1	1	1	1	1	1	1	1	1	1
	FGRAMPH1_01G13145	1	1	1	1	1	1	1	1	1	1
	FGRAMPH1_01G13173	1	1	1	1	1	1	1	1	1	1
	FGRAMPH1_01G13185	1	1	1	1	1	1	1	1	1	1
	FGRAMPH1_01G13187	1	1	1	1	1	1	1	1	1	1
	FGRAMPH1_01G13197	1	1	1	1	1	1	1	1	1	1
	FGRAMPH1_01G13203	1	1	1	1	1	1	1	1	1	1
	FGRAMPH1_01G13215	1	1	1	1	1	1	1	1	1	1
	FGRAMPH1_01G13221	1	1	1	1	1	1	1	1	1	1
	FGRAMPH1_01G13223	1	1	1	1	1	1	1	1	1	1
	FGRAMPH1_01G13225	1	1	1	1	1	1	1	1	1	1
	FGRAMPH1_01G13235	1	1	1	1	1	1	1	1	1	1
	FGRAMPH1_01G13251	1	1	1	1	1	1	1	1	1	1
	FGRAMPH1_01G13253	1	1	1	1	1	1	1	1	1	1
	FGRAMPH1_01G13257	1	1	1	1	1	1	1	1	1	1
	FGRAMPH1_01G13259	1	1	1	1	1	1	1	1	1	1
	FGRAMPH1_01G13287	1	1	1	1	1	1	1	1	1	1
	FGRAMPH1_01G13293	1	1	1	1	1	1	1	1	1	1
	FGRAMPH1_01G13297	1	1	1	1	1	1	1	1	1	1
	FGRAMPH1_01G13319	1	1	1	1	1	1	1	1	1	1
	FGRAMPH1_01G13325	1	1	1	1	1	1	1	1	1	1
	FGRAMPH1_01G13329	1	1	1	1	1	1	1	1	1	1
	FGRAMPH1_01G13331	1	1	1	1	1	1	1	1	1	1
	FGRAMPH1_01G13337	1	1	1	1	1	1	1	1	1	1
	FGRAMPH1_01G13373	1	1	1	1	1	1	1	1	1	1
	FGRAMPH1_01G13409	1	1	1	1	1	1	1	1	1	1
	FGRAMPH1_01G13439	1	1	1	1	1	1	1	1	1	1
	FGRAMPH1_01G13483	1	1	1	1	1	1	1	1	1	1
	FGRAMPH1_01G13513	1	1	1	1	1	1	1	1	1	1
	FGRAMPH1_01G13515	1	1	1	1	1	1	1	1	1	1
	FGRAMPH1_01G13589	1	1	1	1	1	1	1	1	1	1
	FGRAMPH1_01G13593	1	1	1	1	1	1	1	1	1	1
	FGRAMPH1_01G13597	1	1	1	1	1	1	1	1	1	1
	FGRAMPH1_01G13609	1	1	1	1	1	1	1	1	1	1
	FGRAMPH1_01G13619	1	1	1	1	1	1	1	1	1	1
	FGRAMPH1_01G13623	1	1	1	1	1	1	1	1	1	1
	FGRAMPH1_01G13647	1	1	1	1	1	1	1	1	1	1
	FGRAMPH1_01G13667	1	1	1	1	1	1	1	1	1	1
	FGRAMPH1_01G13699	1	1	1	1	1	1	1	1	1	1
	FGRAMPH1_01G13711	0	1	0	0	0	0	0	0	0	1
	FGRAMPH1_01G13719	1	1	0	1	1	1	1	1	1	1
	FGRAMPH1_01G13725	1	1	1	1	1	1	1	1	1	1
	FGRAMPH1_01G13737	1	1	1	1	1	1	1	1	1	1
	FGRAMPH1_01G13763	1	1	0	0	0	0	1	1	1	0
	FGRAMPH1_01G13769	1	1	1	1	1	1	1	1	1	1
	FGRAMPH1_01G13775	1	1	1	1	1	1	1	1	1	1
	FGRAMPH1_01G13815	1	1	0	1	0	1	1	1	1	1
	FGRAMPH1_01G13833	1	1	1	1	1	1	1	1	1	1
	FGRAMPH1_01G13837	1	1	1	1	1	1	1	1	1	1
	FGRAMPH1_01G13847	1	1	1	1	1	1	1	1	1	1
	FGRAMPH1_01G13859	1	1	1	1	1	1	1	1	1	1
	FGRAMPH1_01G13867	1	1	1	1	1	1	1	1	1	1
	FGRAMPH1_01G13883	1	1	1	1	1	1	1	1	1	1
	FGRAMPH1_01G13903	1	1	1	1	1	1	1	1	1	1
	FGRAMPH1_01G13909	1	1	1	1	1	1	1	1	1	1
	FGRAMPH1_01G13931	1	1	1	1	1	1	1	1	1	1
	FGRAMPH1_01G13955	1	1	1	1	1	1	1	1	1	1
	FGRAMPH1_01G13979	1	1	1	1	0	0	1	1	0	1
	FGRAMPH1_01G13981	1	1	1	1	1	1	1	1	1	1
	FGRAMPH1_01G13983	1	1	1	1	1	1	1	1	1	1
	FGRAMPH1_01G13985	1	1	1	1	0	0	1	1	0	0
	FGRAMPH1_01G13999	1	1	1	1	1	1	1	1	1	1
	FGRAMPH1_01G14001	1	1	1	1	1	1	1	1	1	1
	FGRAMPH1_01G14007	1	1	1	1	1	1	1	1	1	1
	FGRAMPH1_01G14009	1	1	0	1	0	1	1	1	1	1
	FGRAMPH1_01G14011	1	1	1	1	1	1	1	1	1	1
	FGRAMPH1_01G14013	1	1	1	1	1	1	1	1	1	1
	FGRAMPH1_01G14021	1	1	1	1	1	1	1	1	1	1
	FGRAMPH1_01G14041	1	1	1	1	1	1	1	1	1	1
	FGRAMPH1_01G14059	1	1	1	1	1	1	1	1	1	1
	FGRAMPH1_01G14115	1	1	1	1	1	1	1	1	1	1
	FGRAMPH1_01G14147	1	1	1	1	1	1	1	1	1	1
	FGRAMPH1_01G14149	1	1	1	1	0	1	1	1	1	1
	FGRAMPH1_01G14155	1	1	1	1	1	1	1	1	1	1
	FGRAMPH1_01G14159	1	1	0	0	0	1	0	1	1	1
	FGRAMPH1_01G14163	1	1	1	1	1	1	1	1	1	1
	FGRAMPH1_01G14187	1	1	1	1	1	1	1	1	1	1
	FGRAMPH1_01G14273	1	1	1	1	1	1	1	1	1	1
	FGRAMPH1_01G14277	1	1	1	1	1	1	1	1	1	1
	FGRAMPH1_01G14329	1	1	1	1	1	1	1	1	1	1
	FGRAMPH1_01G14353	1	1	1	1	1	1	1	1	1	1
	FGRAMPH1_01G14365	1	1	1	1	0	1	1	1	1	1
	FGRAMPH1_01G14369	1	1	0	1	0	0	1	1	1	1
	FGRAMPH1_01G14397	1	1	1	1	1	1	1	1	1	1
	FGRAMPH1_01G14405	1	1	1	1	1	1	1	1	1	1
	FGRAMPH1_01G14407	1	1	1	1	1	1	1	1	1	1
	FGRAMPH1_01G14417	1	1	1	1	1	1	1	1	1	1
	FGRAMPH1_01G14421	0	1	0	0	0	0	0	0	1	0
	FGRAMPH1_01G14469	1	1	1	1	1	1	1	1	1	1
	FGRAMPH1_01G14481	1	1	1	1	1	1	1	1	1	1
	FGRAMPH1_01G14547	1	1	1	1	1	1	1	1	1	1
	FGRAMPH1_01G14585	1	1	1	1	1	1	1	1	1	1
	FGRAMPH1_01G14643	1	1	1	1	1	1	1	1	1	1
	FGRAMPH1_01G14665	1	1	1	1	1	1	1	1	1	1
	FGRAMPH1_01G14707	1	1	1	1	1	1	1	1	1	1
	FGRAMPH1_01G14727	1	1	1	1	1	1	1	1	1	1
	FGRAMPH1_01G14737	1	1	1	1	1	1	1	1	1	1
	FGRAMPH1_01G14753	1	1	1	1	1	1	1	1	1	1
	FGRAMPH1_01G14795	1	1	1	1	1	1	1	1	1	1
	FGRAMPH1_01G14797	1	1	1	1	1	1	1	1	1	1
	FGRAMPH1_01G14803	1	1	1	1	1	1	1	1	1	1
	FGRAMPH1_01G14815	1	1	1	1	1	1	1	1	1	1
	FGRAMPH1_01G14827	1	0	1	1	0	0	0	0	0	0
	FGRAMPH1_01G14851	1	1	1	1	1	1	1	1	1	1
	FGRAMPH1_01G15131	1	1	1	1	1	1	1	1	1	1
	FGRAMPH1_01G15135	0	1	0	0	0	0	0	0	1	1
	FGRAMPH1_01G15171	1	1	1	1	1	1	1	1	1	1
	FGRAMPH1_01G15187	1	1	1	1	1	1	1	1	1	1
	FGRAMPH1_01G15191	1	1	1	1	1	1	1	1	1	1
	FGRAMPH1_01G15281	1	1	1	1	1	1	1	1	1	1
	FGRAMPH1_01G15289	1	1	1	1	1	1	1	1	1	1
	FGRAMPH1_01G15293	1	1	1	1	1	1	1	1	1	1
	FGRAMPH1_01G15317	1	1	1	1	1	1	1	1	1	1
	FGRAMPH1_01G15319	1	1	1	1	1	1	1	1	1	1
	FGRAMPH1_01G15325	1	1	1	1	1	1	1	1	1	1
	FGRAMPH1_01G15337	1	1	1	1	1	1	1	1	1	1
	FGRAMPH1_01G15371	1	0	1	0	1	1	1	0	0	0
	FGRAMPH1_01G15383	1	1	1	1	1	1	1	1	1	1
	FGRAMPH1_01G15425	1	1	1	0	0	1	1	1	1	1
	FGRAMPH1_01G15463	1	1	1	1	1	1	1	1	1	1
	FGRAMPH1_01G15481	1	1	1	1	1	1	1	1	1	1
	FGRAMPH1_01G15517	1	1	1	1	1	1	1	1	0	1
	FGRAMPH1_01G15521	1	0	0	1	1	0	1	0	0	0
	FGRAMPH1_01G15555	1	1	1	1	1	1	1	1	1	1
	FGRAMPH1_01G15589	1	1	0	1	1	1	0	1	0	1
	FGRAMPH1_01G15611	1	1	1	1	1	1	1	1	1	1
	FGRAMPH1_01G15633	1	1	1	1	1	1	1	1	1	1
	FGRAMPH1_01G15637	1	1	1	1	1	1	1	1	1	1
	FGRAMPH1_01G15675	1	1	1	1	0	1	1	1	1	1
	FGRAMPH1_01G15685	1	1	1	1	1	1	1	1	1	1
	FGRAMPH1_01G15707	1	1	1	1	1	1	1	1	0	0
	FGRAMPH1_01G15725	1	1	1	1	1	1	1	1	1	1
	FGRAMPH1_01G15787	0	1	0	0	0	0	0	0	0	1
	FGRAMPH1_01G15789	1	1	1	1	1	1	1	1	1	1
	FGRAMPH1_01G15791	1	1	1	1	1	1	1	1	1	1
	FGRAMPH1_01G15793	0	1	0	0	0	0	0	0	0	1
	FGRAMPH1_01G15807	1	1	1	1	0	0	0	0	0	1
	FGRAMPH1_01G15811	1	1	1	1	1	1	1	1	1	1
	FGRAMPH1_01G15823	1	1	1	1	1	1	1	1	1	1
	FGRAMPH1_01G15827	1	1	1	1	1	1	1	1	1	1
	FGRAMPH1_01G15831	1	1	1	1	1	1	1	1	1	1
	FGRAMPH1_01G15867	1	1	0	0	0	1	1	1	1	1
	FGRAMPH1_01G15873	1	1	1	1	0	0	1	1	1	1
	FGRAMPH1_01G15893	1	1	1	1	0	1	1	1	1	1
	FGRAMPH1_01G15901	1	1	1	1	1	1	1	1	1	1
	FGRAMPH1_01G15927	1	1	1	1	1	1	1	1	1	1
	FGRAMPH1_01G15939	1	1	1	1	1	1	1	1	1	0
	FGRAMPH1_01G15959	1	1	1	1	1	1	1	1	1	1
	FGRAMPH1_01G15975	1	1	1	1	1	1	1	1	1	1
	FGRAMPH1_01G16011	1	1	1	1	1	1	1	1	1	1
	FGRAMPH1_01G16017	1	1	1	1	1	1	1	1	1	1
	FGRAMPH1_01G16047	0	1	0	0	0	0	0	1	0	0
	FGRAMPH1_01G16049	1	1	1	1	1	1	1	1	1	1
	FGRAMPH1_01G16067	1	1	1	1	0	1	1	1	1	1
	FGRAMPH1_01G16109	1	1	1	1	1	1	1	1	1	1
	FGRAMPH1_01G16187	1	1	1	1	1	1	1	1	1	1
	FGRAMPH1_01G16193	1	1	1	1	1	1	1	1	1	1
	FGRAMPH1_01G16195	1	1	1	1	1	1	1	1	1	1
	FGRAMPH1_01G16209	1	1	1	1	1	1	1	1	1	1
	FGRAMPH1_01G16215	1	1	1	1	1	1	1	1	1	1
	FGRAMPH1_01G16217	1	1	1	1	1	1	1	1	1	1
	FGRAMPH1_01G16231	1	0	0	1	0	0	0	0	0	0
	FGRAMPH1_01G16233	0	1	0	0	0	0	0	1	0	0
	FGRAMPH1_01G16247	1	1	1	1	1	1	1	1	1	1
	FGRAMPH1_01G16259	1	1	1	1	1	1	1	1	1	1
	FGRAMPH1_01G16273	1	1	1	1	1	1	1	1	1	1
	FGRAMPH1_01G16285	1	1	1	1	1	1	1	1	1	1
	FGRAMPH1_01G16315	1	1	1	1	1	1	1	1	1	1
	FGRAMPH1_01G16355	1	1	1	1	1	1	1	1	1	1
	FGRAMPH1_01G16385	1	1	1	1	1	1	1	1	1	1
	FGRAMPH1_01G16387	1	1	1	1	0	1	1	1	1	1
	FGRAMPH1_01G16399	1	1	1	1	1	1	1	1	1	1
	FGRAMPH1_01G16401	0	1	0	0	0	0	0	1	0	0
	FGRAMPH1_01G16429	0	1	0	0	0	0	0	1	1	1
	FGRAMPH1_01G16469	1	1	1	1	1	1	1	1	1	1
	FGRAMPH1_01G16515	1	1	1	1	0	1	1	1	1	1
	FGRAMPH1_01G16533	1	1	1	1	1	1	1	1	1	1
	FGRAMPH1_01G16553	1	1	1	1	1	1	1	1	1	1
	FGRAMPH1_01G16617	1	1	1	1	1	1	1	1	1	1
	FGRAMPH1_01G16647	1	1	1	1	1	1	1	1	1	1
	FGRAMPH1_01G16669	1	1	1	1	1	1	1	1	1	1
	FGRAMPH1_01G16679	1	1	1	1	1	1	1	1	1	1
	FGRAMPH1_01G16717	1	1	1	1	1	1	1	1	1	1
	FGRAMPH1_01G16773	1	1	1	1	1	1	1	1	1	1
	FGRAMPH1_01G16775	1	1	1	1	1	1	1	1	1	1
	FGRAMPH1_01G16793	1	1	1	1	1	1	1	1	1	1
	FGRAMPH1_01G16843	1	1	1	1	1	1	1	1	1	1
	FGRAMPH1_01G16849	1	1	1	1	1	1	1	1	1	1
	FGRAMPH1_01G16939	1	1	0	0	1	1	0	1	1	1
	FGRAMPH1_01G16959	1	1	1	1	1	1	1	1	1	1
	FGRAMPH1_01G16965	1	1	1	1	1	1	1	1	1	1
	FGRAMPH1_01G16973	1	1	1	1	1	1	1	1	1	1
	FGRAMPH1_01G16993	1	0	0	0	0	1	0	0	0	0
	FGRAMPH1_01G17001	1	1	1	1	1	1	1	1	1	1
	FGRAMPH1_01G17009	1	1	1	1	1	1	1	1	1	1
	FGRAMPH1_01G17025	1	1	1	1	1	1	1	1	1	1
	FGRAMPH1_01G17059	1	1	1	1	1	1	1	1	1	1
	FGRAMPH1_01G17063	1	1	1	1	1	1	1	1	1	1
	FGRAMPH1_01G17163	1	1	1	1	1	1	1	1	1	1
	FGRAMPH1_01G17241	1	1	1	1	1	1	1	1	1	1
	FGRAMPH1_01G17249	1	1	1	1	1	1	1	1	1	1
	FGRAMPH1_01G17263	1	1	1	1	1	1	1	1	1	1
	FGRAMPH1_01G17281	1	1	1	1	1	1	1	1	1	1
	FGRAMPH1_01G17283	1	1	1	1	1	1	1	1	1	1
	FGRAMPH1_01G17287	1	1	1	1	1	1	1	1	1	1
	FGRAMPH1_01G17329	1	1	1	1	1	1	1	1	1	1
	FGRAMPH1_01G17395	1	1	1	1	1	1	1	1	1	1
	FGRAMPH1_01G17423	1	1	1	1	1	1	1	1	1	1
	FGRAMPH1_01G17429	1	1	1	1	1	1	1	1	1	1
	FGRAMPH1_01G17449	1	1	1	1	1	1	1	1	1	1
	FGRAMPH1_01G17475	1	1	1	1	1	1	1	1	1	1
	FGRAMPH1_01G17493	1	1	1	1	1	1	1	1	1	1
	FGRAMPH1_01G17547	1	1	1	1	1	1	1	1	1	1
	FGRAMPH1_01G17549	1	1	1	1	1	1	1	1	1	1
	FGRAMPH1_01G17591	1	1	1	1	1	1	1	1	1	1
	FGRAMPH1_01G17671	1	1	1	1	1	1	1	1	1	1
	FGRAMPH1_01G17707	1	1	1	0	1	1	0	1	1	1
	FGRAMPH1_01G17727	1	1	1	1	1	1	1	1	1	1
	FGRAMPH1_01G17779	1	1	1	1	1	1	1	1	1	1
	FGRAMPH1_01G17831	1	1	1	1	1	1	1	1	1	1
	FGRAMPH1_01G17837	1	1	1	1	1	1	1	1	1	1
	FGRAMPH1_01G17933	1	1	1	1	1	1	1	1	1	1
	FGRAMPH1_01G17953	1	1	1	1	1	1	1	1	1	1
	FGRAMPH1_01G17957	1	1	1	1	1	1	1	1	1	1
	FGRAMPH1_01G17991	1	1	1	1	1	1	1	1	1	1
	FGRAMPH1_01G17995	1	1	1	1	1	1	1	1	1	1
	FGRAMPH1_01G18289	1	1	1	1	1	1	1	1	1	1
	FGRAMPH1_01G18291	1	1	1	1	1	1	1	1	1	1
	FGRAMPH1_01G18305	1	1	1	1	1	1	1	1	1	1
	FGRAMPH1_01G18317	1	1	1	1	1	1	1	1	1	1
	FGRAMPH1_01G18353	1	1	1	1	1	1	1	1	1	1
	FGRAMPH1_01G18357	1	1	1	1	1	1	1	1	1	1
	FGRAMPH1_01G18381	1	1	1	1	1	1	1	1	1	1
	FGRAMPH1_01G18389	1	1	1	1	1	1	1	1	1	1
	FGRAMPH1_01G18425	1	1	1	1	1	1	1	1	1	1
	FGRAMPH1_01G18431	1	1	1	1	1	1	1	1	1	1
	FGRAMPH1_01G18451	1	1	1	1	1	1	1	1	1	1
	FGRAMPH1_01G18481	1	1	1	1	1	1	1	1	1	1
	FGRAMPH1_01G18493	1	1	1	1	1	1	1	1	1	1
	FGRAMPH1_01G18503	1	1	1	1	1	1	1	1	1	1
	FGRAMPH1_01G18577	1	1	1	1	1	1	1	1	1	1
	FGRAMPH1_01G18591	1	0	0	1	0	0	0	0	0	0
	FGRAMPH1_01G18695	1	1	1	1	1	1	1	1	1	1
	FGRAMPH1_01G18707	1	1	1	1	1	1	1	1	1	1
	FGRAMPH1_01G18735	1	1	1	1	1	1	1	1	1	1
	FGRAMPH1_01G18759	1	0	0	0	1	0	0	0	0	0
	FGRAMPH1_01G18763	1	1	1	1	1	1	1	1	1	1
	FGRAMPH1_01G18765	0	1	0	0	0	0	0	0	1	0
	FGRAMPH1_01G18783	1	1	1	1	1	1	1	1	1	1
	FGRAMPH1_01G18795	1	1	1	1	1	1	0	1	1	1
	FGRAMPH1_01G18805	1	1	1	1	1	1	1	1	1	1
	FGRAMPH1_01G18811	0	1	0	0	0	0	0	0	0	1
	FGRAMPH1_01G18845	1	1	1	1	1	1	1	1	1	1
	FGRAMPH1_01G18875	1	1	1	1	1	1	1	1	1	1
	FGRAMPH1_01G18895	1	1	1	1	1	1	1	1	1	1
	FGRAMPH1_01G18905	1	1	1	1	1	1	1	1	1	1
	FGRAMPH1_01G18907	1	1	1	1	1	1	1	1	1	1
	FGRAMPH1_01G18917	1	1	1	1	1	1	1	1	1	1
	FGRAMPH1_01G18955	0	1	0	0	0	0	0	0	0	1
	FGRAMPH1_01G18993	1	1	1	1	1	1	1	1	1	1
	FGRAMPH1_01G19051	1	1	1	1	1	1	1	1	1	1
	FGRAMPH1_01G19107	1	1	1	1	1	1	1	1	1	1
	FGRAMPH1_01G19195	1	1	1	1	1	1	1	1	1	1
	FGRAMPH1_01G19211	1	1	1	1	1	1	1	1	1	1
	FGRAMPH1_01G19219	1	1	1	1	1	1	1	1	1	1
	FGRAMPH1_01G19283	1	1	1	1	1	1	1	1	1	1
	FGRAMPH1_01G19297	1	1	1	1	1	1	1	1	1	1
	FGRAMPH1_01G19311	1	1	1	1	1	1	1	1	1	1
	FGRAMPH1_01G19331	1	1	1	1	1	1	1	1	1	1
	FGRAMPH1_01G19339	1	1	1	1	1	1	1	1	1	1
	FGRAMPH1_01G19353	1	1	1	1	1	1	1	1	1	1
	FGRAMPH1_01G19373	1	1	1	1	1	1	1	1	1	1
	FGRAMPH1_01G19389	1	1	1	1	1	1	1	1	1	1
	FGRAMPH1_01G19407	1	1	1	1	1	1	1	1	1	1
	FGRAMPH1_01G19453	1	1	1	1	1	0	0	0	1	0
	FGRAMPH1_01G19475	1	1	1	1	1	1	1	1	1	1
	FGRAMPH1_01G19499	1	1	0	1	0	1	0	1	1	1
	FGRAMPH1_01G19507	1	1	1	1	1	1	1	1	1	1
	FGRAMPH1_01G19517	1	1	1	1	1	1	1	1	1	1
	FGRAMPH1_01G19521	1	1	1	1	1	1	1	1	1	1
	FGRAMPH1_01G19525	1	1	1	1	1	1	1	1	1	0
	FGRAMPH1_01G19527	1	1	1	1	1	1	1	1	1	1
	FGRAMPH1_01G19551	1	1	1	1	1	1	1	1	1	1
	FGRAMPH1_01G19553	1	1	1	1	1	1	1	1	1	1
	FGRAMPH1_01G19675	1	1	1	1	1	1	1	1	1	1
	FGRAMPH1_01G19765	1	1	1	1	1	1	1	1	1	1
	FGRAMPH1_01G19815	1	0	1	1	0	0	0	0	0	0
	FGRAMPH1_01G19831	1	1	0	0	0	1	0	1	1	1
	FGRAMPH1_01G19835	1	1	1	0	1	1	0	1	1	1
	FGRAMPH1_01G19883	1	1	1	1	1	1	1	1	1	1
	FGRAMPH1_01G19891	1	1	1	1	1	1	1	1	1	1
	FGRAMPH1_01G19927	1	1	1	1	1	1	1	1	1	1
	FGRAMPH1_01G19973	1	1	1	1	1	1	1	1	1	1
	FGRAMPH1_01G20055	1	1	1	1	1	1	1	1	1	1
	FGRAMPH1_01G20207	1	1	1	1	1	1	1	1	1	1
	FGRAMPH1_01G20229	1	1	1	1	1	1	1	1	1	1
	FGRAMPH1_01G20331	1	1	1	1	1	1	1	1	1	1
	FGRAMPH1_01G20391	1	1	1	1	1	1	1	1	1	1
	FGRAMPH1_01G20393	1	1	1	1	1	1	1	1	1	1
	FGRAMPH1_01G20401	1	1	1	1	1	1	1	1	1	1
	FGRAMPH1_01G20431	1	1	1	1	1	1	1	1	1	1
	FGRAMPH1_01G20455	1	1	1	1	1	1	1	1	1	1
	FGRAMPH1_01G20461	1	1	1	1	1	1	1	1	1	1
	FGRAMPH1_01G20469	1	1	1	1	1	1	1	1	1	1
	FGRAMPH1_01G20507	1	1	1	1	1	1	1	1	1	1
	FGRAMPH1_01G20523	1	1	1	1	1	1	1	1	1	1
	FGRAMPH1_01G20527	1	1	1	1	1	1	1	1	1	1
	FGRAMPH1_01G20551	1	1	1	1	1	1	1	1	1	1
	FGRAMPH1_01G20647	1	1	1	1	1	1	1	1	1	1
	FGRAMPH1_01G20653	1	1	1	1	1	1	1	1	1	1
	FGRAMPH1_01G20711	1	1	1	1	1	1	1	1	1	1
	FGRAMPH1_01G20807	1	1	1	1	1	1	1	1	1	1
	FGRAMPH1_01G20847	1	1	1	1	1	1	1	1	1	1
	FGRAMPH1_01G20877	0	1	0	0	0	0	0	0	1	1
	FGRAMPH1_01G20881	0	1	0	0	0	0	0	0	1	1
	FGRAMPH1_01G20889	0	1	0	0	0	0	0	0	1	1
	FGRAMPH1_01G20893	1	1	1	1	1	1	1	1	1	1
	FGRAMPH1_01G20941	1	1	1	1	1	1	1	1	1	1
	FGRAMPH1_01G20949	1	1	1	1	0	1	1	1	1	1
	FGRAMPH1_01G20973	1	1	1	1	1	1	1	1	1	1
	FGRAMPH1_01G20975	1	1	1	1	1	1	1	1	1	1
	FGRAMPH1_01G20977	1	1	1	1	1	1	1	1	1	1
	FGRAMPH1_01G20993	1	1	1	1	1	1	1	1	1	1
	FGRAMPH1_01G21001	1	1	1	1	1	1	1	1	1	1
	FGRAMPH1_01G21003	1	1	1	1	1	1	1	1	1	1
	FGRAMPH1_01G21009	1	1	1	1	1	1	1	1	1	1
	FGRAMPH1_01G21069	1	1	1	1	1	1	1	1	1	1
	FGRAMPH1_01G21071	1	1	1	1	1	1	1	1	1	1
	FGRAMPH1_01G21081	1	1	1	1	1	1	1	1	1	1
	FGRAMPH1_01G21085	1	1	1	1	1	1	1	1	1	1
	FGRAMPH1_01G21105	1	1	1	1	1	1	1	1	1	1
	FGRAMPH1_01G21107	1	1	1	1	1	1	1	1	1	1
	FGRAMPH1_01G21109	1	1	1	1	1	1	1	1	1	1
	FGRAMPH1_01G21111	1	1	1	1	1	1	1	1	1	1
	FGRAMPH1_01G21147	1	1	1	1	1	1	1	1	1	1
	FGRAMPH1_01G21173	1	1	0	0	1	1	1	1	1	1
	FGRAMPH1_01G21209	1	1	0	0	0	0	1	1	1	1
	FGRAMPH1_01G21211	1	1	1	1	1	1	1	1	1	1
	FGRAMPH1_01G21215	1	1	1	1	1	1	1	1	1	1
	FGRAMPH1_01G21223	1	1	1	1	1	1	1	1	1	1
	FGRAMPH1_01G21233	1	1	1	1	1	1	1	1	1	1
	FGRAMPH1_01G21247	1	1	1	1	1	1	1	1	1	1
	FGRAMPH1_01G21249	1	1	1	1	1	1	1	1	1	1
	FGRAMPH1_01G21265	1	1	1	1	1	0	1	0	1	0
	FGRAMPH1_01G21277	1	1	1	1	1	1	1	1	1	1
	FGRAMPH1_01G21281	1	1	1	1	1	1	1	1	1	1
	FGRAMPH1_01G21299	1	0	0	0	0	1	0	0	0	0
	FGRAMPH1_01G21315	1	1	1	1	1	1	1	1	1	1
	FGRAMPH1_01G21317	1	1	1	1	1	1	1	1	1	1
	FGRAMPH1_01G21367	1	1	1	1	1	1	1	1	0	1
	FGRAMPH1_01G21371	1	1	1	1	1	1	1	1	1	1
	FGRAMPH1_01G21387	1	1	1	1	1	1	1	1	1	1
	FGRAMPH1_01G21389	1	1	1	1	0	1	0	1	1	1
	FGRAMPH1_01G21423	1	1	1	1	1	1	1	1	1	1
	FGRAMPH1_01G21435	1	1	1	1	1	1	1	1	1	1
	FGRAMPH1_01G21443	1	1	1	1	1	1	1	1	1	1
	FGRAMPH1_01G21453	1	1	1	1	1	1	1	1	1	1
	FGRAMPH1_01G21469	1	1	1	1	1	1	1	1	1	1
	FGRAMPH1_01G21471	1	1	1	1	1	1	1	1	1	1
	FGRAMPH1_01G21477	1	1	1	1	1	1	1	1	1	0
	FGRAMPH1_01G21479	1	1	1	1	0	1	1	1	1	1
	FGRAMPH1_01G21485	1	1	1	1	1	1	1	1	1	1
	FGRAMPH1_01G21529	1	1	1	1	1	1	1	1	1	1
	FGRAMPH1_01G21531	1	1	1	1	1	1	1	1	1	0
	FGRAMPH1_01G21535	1	1	1	1	0	1	1	1	0	0
	FGRAMPH1_01G21537	1	1	1	1	1	1	1	1	1	1
	FGRAMPH1_01G21541	1	1	1	1	1	1	1	1	1	1
	FGRAMPH1_01G21545	1	1	1	1	1	1	1	1	1	1
	FGRAMPH1_01G21547	1	1	1	1	1	1	1	1	1	1
	FGRAMPH1_01G21555	1	1	1	1	1	1	1	1	1	1
	FGRAMPH1_01G21605	1	1	1	1	1	1	1	1	1	1
	FGRAMPH1_01G21615	1	1	1	1	1	1	1	1	1	1
	FGRAMPH1_01G21617	1	1	1	1	1	1	1	1	1	1
	FGRAMPH1_01G21639	1	1	1	1	1	1	1	1	1	1
	FGRAMPH1_01G21681	1	1	1	1	0	1	1	1	1	1
	FGRAMPH1_01G21737	1	1	1	1	1	1	1	1	1	1
	FGRAMPH1_01G21741	1	1	1	1	1	1	1	1	1	1
	FGRAMPH1_01G21743	1	1	1	1	1	1	1	1	1	1
	FGRAMPH1_01G21749	1	1	1	1	0	0	1	1	0	1
	FGRAMPH1_01G21763	1	1	1	1	1	1	1	1	1	1
	FGRAMPH1_01G21785	1	1	1	1	1	1	1	1	1	1
	FGRAMPH1_01G21817	0	1	0	0	0	0	0	0	1	1
	FGRAMPH1_01G21843	1	1	1	1	1	1	1	1	1	1
	FGRAMPH1_01G21849	1	1	1	1	1	1	1	1	0	1
	FGRAMPH1_01G21889	1	1	1	1	1	1	1	1	1	1
	FGRAMPH1_01G21895	1	1	1	1	1	1	1	1	1	1
	FGRAMPH1_01G21897	1	1	1	1	1	1	1	1	1	1
	FGRAMPH1_01G21909	0	1	0	0	0	0	0	0	1	1
	FGRAMPH1_01G21929	1	1	1	1	1	1	1	1	1	1
	FGRAMPH1_01G21933	1	1	1	1	1	1	1	1	1	1
	FGRAMPH1_01G21939	1	1	1	1	1	1	1	1	1	1
	FGRAMPH1_01G21967	1	1	1	1	1	1	1	1	1	1
	FGRAMPH1_01G21973	1	1	1	1	1	1	1	1	1	1
	FGRAMPH1_01G21981	1	1	1	1	1	1	1	1	0	0
	FGRAMPH1_01G22039	1	1	1	1	1	1	1	1	1	1
	FGRAMPH1_01G22073	1	1	1	1	1	1	1	1	1	1
	FGRAMPH1_01G22083	1	1	0	1	0	0	1	0	1	1
	FGRAMPH1_01G22087	1	1	1	1	1	1	1	1	1	1
	FGRAMPH1_01G22113	1	1	1	1	1	1	1	1	1	1
	FGRAMPH1_01G22133	0	1	0	0	0	0	0	0	1	0
	FGRAMPH1_01G22135	1	1	1	1	1	1	1	1	1	1
	FGRAMPH1_01G22141	1	1	1	1	1	1	1	1	1	1
	FGRAMPH1_01G22145	1	1	0	0	0	0	1	0	1	0
	FGRAMPH1_01G22149	1	1	1	1	1	1	1	1	1	1
	FGRAMPH1_01G22187	1	1	1	1	1	1	1	1	1	1
	FGRAMPH1_01G22193	1	1	1	1	1	1	1	1	1	1
	FGRAMPH1_01G22209	0	1	0	0	0	0	0	1	0	0
	FGRAMPH1_01G22215	1	1	1	1	1	1	1	1	1	1
	FGRAMPH1_01G22249	1	1	1	1	1	1	1	1	1	1
	FGRAMPH1_01G22261	1	1	1	1	1	1	1	1	0	0
	FGRAMPH1_01G22277	1	1	1	0	0	0	0	1	0	0
	FGRAMPH1_01G22295	1	1	1	1	1	1	1	1	1	1
	FGRAMPH1_01G22307	1	1	1	1	0	0	0	0	1	0
	FGRAMPH1_01G22309	1	1	1	1	1	1	1	1	1	1
	FGRAMPH1_01G22311	1	1	1	1	1	1	1	1	1	1
	FGRAMPH1_01G22335	1	1	1	1	1	1	1	1	1	1
	FGRAMPH1_01G22341	1	1	1	1	1	1	1	1	1	1
	FGRAMPH1_01G22349	1	1	1	1	1	1	1	1	1	1
	FGRAMPH1_01G22351	1	1	0	0	1	1	1	1	1	1
	FGRAMPH1_01G22393	1	1	1	1	1	1	1	1	1	1
	FGRAMPH1_01G22439	1	1	1	1	1	1	1	1	1	1
	FGRAMPH1_01G22451	1	1	1	1	1	1	1	1	1	1
	FGRAMPH1_01G22463	1	1	1	1	1	1	1	1	1	1
	FGRAMPH1_01G22487	1	1	0	0	1	1	1	1	0	1
	FGRAMPH1_01G22507	1	1	1	1	1	1	1	1	1	1
	FGRAMPH1_01G22541	1	1	1	1	1	1	1	1	1	1
	FGRAMPH1_01G22547	1	1	1	1	1	1	1	1	1	1
	FGRAMPH1_01G22561	1	1	1	1	1	1	1	1	1	1
	FGRAMPH1_01G22595	1	1	1	1	1	1	1	1	1	1
	FGRAMPH1_01G22613	1	1	1	1	1	1	1	1	1	1
	FGRAMPH1_01G22617	1	1	1	1	1	1	1	1	1	1
	FGRAMPH1_01G22661	1	1	0	0	1	0	1	1	1	0
	FGRAMPH1_01G22671	1	1	1	1	1	1	1	1	1	1
	FGRAMPH1_01G22687	1	1	1	1	1	1	1	1	1	1
	FGRAMPH1_01G22693	1	1	1	1	1	1	1	1	1	1
	FGRAMPH1_01G22711	1	1	1	1	1	1	1	1	1	1
	FGRAMPH1_01G22715	1	1	1	1	1	1	1	1	1	1
	FGRAMPH1_01G22719	1	1	1	1	1	1	1	1	1	1
	FGRAMPH1_01G22735	1	1	1	1	1	1	1	1	1	1
	FGRAMPH1_01G22761	1	1	1	1	1	1	1	1	1	1
	FGRAMPH1_01G22849	1	1	1	1	1	1	1	1	1	1
	FGRAMPH1_01G22861	1	1	1	1	1	1	1	1	1	1
	FGRAMPH1_01G22895	1	1	1	1	1	1	1	1	1	1
	FGRAMPH1_01G22907	1	1	1	1	1	1	1	1	1	1
	FGRAMPH1_01G22979	1	1	1	1	1	1	1	1	1	1
	FGRAMPH1_01G23025	1	1	1	1	1	1	1	1	1	1
	FGRAMPH1_01G23035	1	1	1	1	1	1	1	1	1	0
	FGRAMPH1_01G23057	1	1	1	1	1	1	1	1	1	1
	FGRAMPH1_01G23143	1	1	1	1	1	1	1	1	1	1
	FGRAMPH1_01G23147	1	1	1	1	1	1	1	1	1	1
	FGRAMPH1_01G23157	1	1	1	1	1	1	1	1	1	1
	FGRAMPH1_01G23167	1	1	1	1	1	1	1	1	1	1
	FGRAMPH1_01G23205	1	1	1	1	1	1	1	1	1	1
	FGRAMPH1_01G23217	1	1	1	1	1	1	1	1	1	1
	FGRAMPH1_01G23317	1	1	1	1	1	1	1	1	1	1
	FGRAMPH1_01G23363	1	1	1	1	1	1	1	1	1	1
	FGRAMPH1_01G23383	1	1	1	1	1	1	1	1	1	1
	FGRAMPH1_01G23427	1	1	1	1	1	1	1	1	1	1
	FGRAMPH1_01G23443	1	1	1	1	1	1	1	1	1	1
	FGRAMPH1_01G23457	1	1	1	1	1	1	1	1	1	1
	FGRAMPH1_01G23505	1	1	1	1	1	1	1	1	1	1
	FGRAMPH1_01G23695	1	1	1	1	1	1	1	1	1	1
	FGRAMPH1_01G23717	1	1	1	1	1	1	1	1	1	1
	FGRAMPH1_01G23737	1	1	1	1	1	1	1	1	1	1
	FGRAMPH1_01G23749	1	1	1	1	1	1	1	1	1	1
	FGRAMPH1_01G23771	1	1	1	1	1	1	1	1	1	1
	FGRAMPH1_01G23841	1	1	1	1	1	1	1	1	1	1
	FGRAMPH1_01G23891	1	1	1	1	1	1	1	1	1	1
	FGRAMPH1_01G23945	1	1	1	1	1	1	1	1	1	1
	FGRAMPH1_01G24025	1	1	1	1	1	1	1	1	1	1
	FGRAMPH1_01G24109	1	1	1	1	1	1	1	1	1	1
	FGRAMPH1_01G24151	1	1	1	1	1	1	1	1	1	1
	FGRAMPH1_01G24159	1	1	1	1	1	1	1	1	1	1
	FGRAMPH1_01G24163	1	1	1	1	1	1	1	1	1	1
	FGRAMPH1_01G24223	0	1	0	0	0	0	0	0	1	0
	FGRAMPH1_01G24227	0	1	0	0	0	0	0	0	1	0
	FGRAMPH1_01G24231	1	1	1	1	1	1	1	1	1	1
	FGRAMPH1_01G24233	1	1	1	1	1	1	1	1	1	1
	FGRAMPH1_01G24253	1	1	1	1	1	1	1	1	1	1
	FGRAMPH1_01G24347	1	1	1	1	1	1	1	1	1	1
	FGRAMPH1_01G24375	1	1	1	1	1	1	1	1	1	1
	FGRAMPH1_01G24389	1	1	1	1	1	1	1	1	1	1
	FGRAMPH1_01G24601	1	1	1	1	1	1	1	1	1	1
	FGRAMPH1_01G24623	1	1	1	1	1	1	1	1	1	1
	FGRAMPH1_01G24669	1	1	1	1	1	1	1	1	1	1
	FGRAMPH1_01G24705	1	1	1	1	1	1	1	1	1	1
	FGRAMPH1_01G24759	1	1	1	1	1	1	1	1	1	1
	FGRAMPH1_01G24773	1	1	1	1	1	1	1	1	1	1
	FGRAMPH1_01G24825	1	1	1	1	1	1	1	1	1	1
	FGRAMPH1_01G24827	1	1	1	1	1	1	1	1	1	1
	FGRAMPH1_01G24877	1	1	1	1	1	1	1	1	1	1
	FGRAMPH1_01G24939	1	1	1	1	1	1	1	1	1	1
	FGRAMPH1_01G24941	1	1	1	1	1	1	1	1	1	1
	FGRAMPH1_01G25033	0	1	0	0	0	0	0	0	1	1
	FGRAMPH1_01G25079	1	1	1	1	1	1	1	1	1	1
	FGRAMPH1_01G25089	1	1	1	1	1	1	1	1	1	1
	FGRAMPH1_01G25097	1	1	1	1	1	1	1	1	1	1
	FGRAMPH1_01G25115	1	1	1	1	1	1	0	1	1	1
	FGRAMPH1_01G25187	1	1	1	1	1	1	1	1	1	1
	FGRAMPH1_01G25207	1	1	1	1	1	1	1	1	1	1
	FGRAMPH1_01G25243	1	1	1	1	1	1	1	1	1	1
	FGRAMPH1_01G25271	1	1	1	1	1	1	1	1	1	1
	FGRAMPH1_01G25287	1	1	0	0	1	1	1	1	1	1
	FGRAMPH1_01G25295	1	1	1	1	1	1	1	1	1	1
	FGRAMPH1_01G25305	1	1	1	1	1	1	1	1	1	1
	FGRAMPH1_01G25323	1	1	1	1	1	1	1	1	1	1
	FGRAMPH1_01G25339	1	1	1	1	1	1	1	1	1	1
	FGRAMPH1_01G25343	1	1	1	1	1	1	1	1	1	1
	FGRAMPH1_01G25345	1	1	1	1	1	1	1	1	1	1
	FGRAMPH1_01G25367	1	1	1	1	1	1	1	1	1	1
	FGRAMPH1_01G25395	1	1	1	1	1	1	1	1	1	1
	FGRAMPH1_01G25403	1	1	1	1	1	1	1	1	1	1
	FGRAMPH1_01G25405	1	1	1	1	1	1	1	1	1	1
	FGRAMPH1_01G25417	1	1	1	1	0	1	1	1	0	1
	FGRAMPH1_01G25459	1	1	1	1	1	1	1	1	1	1
	FGRAMPH1_01G25477	1	1	1	1	1	1	1	1	1	1
	FGRAMPH1_01G25479	1	1	1	1	1	1	1	1	1	1
	FGRAMPH1_01G25481	1	1	1	1	1	1	1	1	1	1
	FGRAMPH1_01G25597	1	1	1	1	1	1	1	1	1	1
	FGRAMPH1_01G25599	1	1	0	0	0	1	0	1	0	0
	FGRAMPH1_01G25613	1	1	1	1	0	1	1	1	1	1
	FGRAMPH1_01G25625	1	1	1	1	1	1	1	1	1	1
	FGRAMPH1_01G25635	1	1	1	1	0	1	1	1	1	1
	FGRAMPH1_01G25637	1	1	1	1	1	1	1	1	1	1
	FGRAMPH1_01G25645	1	1	1	0	0	1	0	1	0	1
	FGRAMPH1_01G25683	1	1	1	1	1	1	1	1	1	1
	FGRAMPH1_01G25711	1	1	1	1	1	1	1	1	1	1
	FGRAMPH1_01G25713	1	1	1	1	1	1	1	1	1	1
	FGRAMPH1_01G25715	1	1	1	1	1	1	1	1	1	1
	FGRAMPH1_01G25749	1	1	1	1	1	1	1	1	1	1
	FGRAMPH1_01G25755	1	1	1	1	1	1	1	1	1	1
	FGRAMPH1_01G25769	1	1	1	0	1	1	0	1	0	1
	FGRAMPH1_01G25787	1	1	1	1	1	1	1	1	1	1
	FGRAMPH1_01G25839	1	1	1	1	1	1	1	1	1	1
	FGRAMPH1_01G25857	1	1	1	1	1	1	1	1	1	1
	FGRAMPH1_01G25883	1	1	0	0	0	1	1	1	1	1
	FGRAMPH1_01G25915	1	1	1	1	1	1	1	1	1	1
	FGRAMPH1_01G25921	1	1	1	1	1	1	1	1	1	1
	FGRAMPH1_01G25929	1	1	0	0	0	1	0	1	1	1
	FGRAMPH1_01G25981	1	1	1	1	1	1	1	1	1	1
	FGRAMPH1_01G25985	1	1	1	1	1	1	1	1	1	1
	FGRAMPH1_01G26017	1	1	1	1	1	1	1	1	1	1
	FGRAMPH1_01G26021	1	0	0	1	1	0	0	0	0	0
	FGRAMPH1_01G26033	1	1	1	1	1	1	1	1	1	1
	FGRAMPH1_01G26041	1	0	1	0	0	0	0	0	0	0
	FGRAMPH1_01G26081	1	1	1	1	1	1	1	1	1	1
	FGRAMPH1_01G26139	1	1	1	1	1	1	1	1	1	1
	FGRAMPH1_01G26153	1	1	1	1	1	1	1	1	1	1
	FGRAMPH1_01G26175	1	1	1	1	1	1	1	1	1	1
	FGRAMPH1_01G26183	1	1	1	1	1	1	1	1	1	1
	FGRAMPH1_01G26193	1	1	1	1	1	1	1	1	1	1
	FGRAMPH1_01G26199	1	1	1	1	1	1	1	1	1	1
	FGRAMPH1_01G26219	1	1	1	1	1	1	1	1	1	1
	FGRAMPH1_01G26309	1	1	1	1	1	1	1	1	1	1
	FGRAMPH1_01G26353	1	1	1	1	1	1	1	1	1	1
	FGRAMPH1_01G26375	1	1	1	1	1	1	1	1	1	1
	FGRAMPH1_01G26379	1	1	1	1	1	1	1	1	1	1
	FGRAMPH1_01G26439	1	1	1	1	1	1	1	1	1	1
	FGRAMPH1_01G26481	1	1	1	1	1	1	1	1	1	1
	FGRAMPH1_01G26505	1	1	1	1	1	1	1	1	1	1
	FGRAMPH1_01G26549	1	1	1	1	1	1	1	1	1	1
	FGRAMPH1_01G26559	1	1	1	1	1	1	1	1	1	1
	FGRAMPH1_01G26569	1	1	1	1	1	1	1	1	1	1
	FGRAMPH1_01G26591	1	1	1	1	1	1	1	1	1	1
	FGRAMPH1_01G26593	1	1	1	1	1	1	1	1	1	1
	FGRAMPH1_01G26595	1	1	1	1	1	1	1	1	1	1
	FGRAMPH1_01G26599	1	1	1	1	1	1	1	1	1	1
	FGRAMPH1_01G26623	1	1	1	1	1	1	1	1	1	1
	FGRAMPH1_01G26711	1	1	1	1	1	1	1	1	1	1
	FGRAMPH1_01G26737	1	1	1	1	1	1	1	1	1	1
	FGRAMPH1_01G26769	1	1	1	1	1	1	1	1	1	1
	FGRAMPH1_01G26797	1	1	0	1	0	0	1	1	1	1
	FGRAMPH1_01G26799	1	1	1	1	1	1	1	1	1	1
	FGRAMPH1_01G26823	1	1	1	1	1	1	1	1	1	1
	FGRAMPH1_01G26885	1	1	1	1	1	1	1	1	1	1
	FGRAMPH1_01G26949	1	0	1	1	0	0	0	0	0	0
	FGRAMPH1_01G26995	1	1	1	1	1	1	1	1	1	1
	FGRAMPH1_01G27003	1	1	1	1	1	1	1	1	1	1
	FGRAMPH1_01G27079	1	1	1	1	1	1	1	1	1	1
	FGRAMPH1_01G27087	1	1	1	1	1	1	1	1	1	1
	FGRAMPH1_01G27111	1	1	1	1	1	1	1	1	1	1
	FGRAMPH1_01G27125	1	1	1	1	1	1	1	1	1	1
	FGRAMPH1_01G27181	1	1	1	1	1	1	1	1	1	1
	FGRAMPH1_01G27185	1	1	1	1	1	1	1	1	1	1
	FGRAMPH1_01G27189	1	1	1	1	1	1	1	1	1	1
	FGRAMPH1_01G27207	1	1	1	1	1	1	1	1	1	1
	FGRAMPH1_01G27223	1	1	1	1	1	1	1	1	1	1
	FGRAMPH1_01G27257	1	1	1	1	1	1	1	1	1	1
	FGRAMPH1_01G27265	1	1	1	1	1	1	1	1	1	1
	FGRAMPH1_01G27273	1	1	0	0	0	1	0	0	1	1
	FGRAMPH1_01G27287	1	1	1	1	1	1	1	1	1	1
	FGRAMPH1_01G27305	0	1	0	0	0	0	0	0	0	1
	FGRAMPH1_01G27325	1	1	1	1	1	1	1	1	1	1
	FGRAMPH1_01G27357	1	1	1	1	1	1	1	1	1	1
	FGRAMPH1_01G27423	1	1	1	1	1	1	1	1	1	1
	FGRAMPH1_01G27447	0	1	0	0	0	0	0	0	0	1
	FGRAMPH1_01G27453	1	1	1	1	1	1	1	1	1	1
	FGRAMPH1_01G27457	1	1	1	1	1	1	1	1	1	1
	FGRAMPH1_01G27507	1	1	1	1	1	1	1	1	1	1
	FGRAMPH1_01G27515	1	1	1	1	1	1	1	1	1	1
	FGRAMPH1_01G27545	1	1	1	1	1	1	1	1	1	1
	FGRAMPH1_01G27615	1	1	1	1	1	1	1	1	1	1
	FGRAMPH1_01G27637	1	1	1	1	1	1	1	1	1	1
	FGRAMPH1_01G27669	1	1	1	1	1	1	1	1	1	1
	FGRAMPH1_01G27703	0	1	0	0	0	0	0	0	1	1
	FGRAMPH1_01G27773	1	1	1	1	1	1	1	1	1	1
	FGRAMPH1_01G27789	1	1	1	1	1	1	1	1	1	1
	FGRAMPH1_01G27795	1	1	1	1	1	1	1	1	1	1
	FGRAMPH1_01G27823	1	1	1	1	1	1	1	1	1	1
	FGRAMPH1_01G27829	1	1	1	1	1	1	1	1	1	1
	FGRAMPH1_01G27831	1	1	1	1	1	1	1	1	1	1
	FGRAMPH1_01G27839	1	1	1	0	0	0	1	1	0	1
	FGRAMPH1_01G27865	0	1	0	0	0	0	0	1	1	1
	FGRAMPH1_01G27867	0	1	0	0	0	0	0	0	1	1
	FGRAMPH1_01G27903	1	0	0	1	0	1	1	0	0	0
	FGRAMPH1_01G27929	1	1	1	1	1	1	1	1	1	1
	FGRAMPH1_01G27931	1	1	1	1	1	1	1	1	1	1
	FGRAMPH1_01G27933	1	1	1	1	1	1	1	1	1	1
	FGRAMPH1_01G27941	1	1	0	0	0	1	0	1	0	0
	FGRAMPH1_01G27943	1	1	0	1	0	0	0	1	1	1
	FGRAMPH1_01G27945	1	1	1	1	1	1	1	1	1	1
	FGRAMPH1_01G27955	1	1	1	1	1	1	1	1	1	1
	FGRAMPH1_01G27963	1	1	1	1	1	1	1	1	1	1
	FGRAMPH1_01G27993	0	1	0	0	0	0	0	0	0	1
	FGRAMPH1_01G28003	1	1	1	1	1	1	1	1	1	1
	FGRAMPH1_01G28051	0	1	0	0	0	0	0	0	1	1
	FGRAMPH1_01G28081	1	1	1	1	1	1	1	1	1	1
	FGRAMPH1_01G28085	1	1	1	1	1	1	1	1	1	1
	FGRAMPH1_01G28151	1	1	1	1	1	1	1	1	1	1
	FGRAMPH1_01G28189	1	1	1	1	1	1	1	1	1	1
	FGRAMPH1_01G28213	0	1	0	0	0	0	0	1	1	0
	UnChr00317	0	1	0	0	0	0	0	0	1	0
	UnChr00524	0	1	0	0	0	0	0	0	0	1
	UnChr01528	1	1	0	1	0	0	0	1	0	1
	UnChr01534	0	1	0	0	0	0	0	0	0	1
	UnChr01582	1	1	1	1	1	1	1	1	0	0
	UnChr01881	0	1	0	0	0	0	0	0	0	1
	UnChr02254	0	1	0	0	0	0	0	0	1	1
	UnChr02444	0	1	0	0	0	0	0	0	0	1
	UnChr02460	1	1	1	1	1	1	1	1	0	0
	UnChr02530	0	1	0	0	0	0	0	0	0	1
	UnChr02703	1	1	1	1	1	1	1	1	0	0
	UnChr02917	0	1	0	0	0	0	0	0	0	1
	UnChr03121	0	1	0	0	0	0	0	0	1	0
	UnChr03127	1	0	0	1	0	1	0	0	0	0
	UnChr03133	1	1	0	1	0	0	0	1	0	0
	UnChr03203	0	1	0	0	0	0	0	0	0	1
