# Supplementary material for: Fusarium graminearum Infection Strategy in Wheat Involves a Highly Conserved Genetic Program That Controls the Expression of a Core Effectome
Source: Int J Mol Sci. 2022 Feb 8;23(3):1914. doi: 10.3390/ijms23031914 (PMC8836836; doi:10.3390/ijms23031914)
Supplement: Supplementary file 1 [file ijms-23-01914-s001.zip › Supplementary_Files/SupplementaryTableS3_ParsedEffectomesPerExperiments.xlsx]

## Sheet: Supplementary Table S3A
	Supplementary Table S3A. F. graminearum gene accessions encoding secreted proteins and significantly regulated during the infection progress in HostV experiment. Information about the significant statistical effects (0 = not significant / 1 = significant ; corrected p-value < 0.001) as well as per host gene detection (> 4CPM in at least 3 samples per host modality ; 0 = not detected / 1 = detecte…
	GeneID	Host_SignificantEffect	InfectionProgress_SignificantEffect	Interaction_SignificantEffect	HostV-ARC-detected	HostV-COU-detected	HostV-CS-detected	HostV-REC-detected	HostV-REN-detected
	FGRAMPH1_01G00049	0	1	0	1	1	1	1	1
	FGRAMPH1_01G00119	0	1	0	1	1	1	1	0
	FGRAMPH1_01G00197	1	1	0	1	1	1	1	1
	FGRAMPH1_01G00199	1	1	0	1	1	1	1	1
	FGRAMPH1_01G00201	1	1	0	1	1	1	1	1
	FGRAMPH1_01G00291	0	1	0	1	1	1	1	1
	FGRAMPH1_01G00473	1	1	0	1	1	1	1	1
	FGRAMPH1_01G00567	1	1	1	1	1	1	1	1
	FGRAMPH1_01G00839	0	1	0	1	1	1	1	1
	FGRAMPH1_01G01025	0	1	0	1	1	1	1	1
	FGRAMPH1_01G01057	0	1	0	1	1	1	1	1
	FGRAMPH1_01G01209	1	1	1	1	1	1	1	1
	FGRAMPH1_01G01259	1	1	0	1	1	1	1	1
	FGRAMPH1_01G01417	1	1	0	1	1	1	1	1
	FGRAMPH1_01G01453	1	1	0	1	1	1	1	1
	FGRAMPH1_01G01467	0	1	0	1	1	1	1	1
	FGRAMPH1_01G01499	1	1	0	1	1	1	1	1
	FGRAMPH1_01G01529	0	1	0	1	1	1	1	1
	FGRAMPH1_01G01717	1	1	0	1	1	1	1	1
	FGRAMPH1_01G01843	1	1	0	1	1	1	1	1
	FGRAMPH1_01G01887	1	1	0	1	1	1	1	1
	FGRAMPH1_01G01937	0	1	0	1	1	1	1	1
	FGRAMPH1_01G02019	1	1	0	1	1	1	1	1
	FGRAMPH1_01G02121	0	1	0	1	1	1	1	1
	FGRAMPH1_01G02191	0	1	0	1	1	1	1	1
	FGRAMPH1_01G02573	1	1	1	1	1	1	1	1
	FGRAMPH1_01G02907	1	1	0	1	1	1	1	1
	FGRAMPH1_01G03095	1	1	0	1	1	1	1	1
	FGRAMPH1_01G03479	0	1	1	1	1	1	1	1
	FGRAMPH1_01G03603	0	1	0	1	1	1	1	1
	FGRAMPH1_01G03653	0	1	0	1	1	1	1	1
	FGRAMPH1_01G03655	0	1	0	1	1	1	1	1
	FGRAMPH1_01G03691	1	0	1	1	1	1	1	1
	FGRAMPH1_01G03739	0	1	0	1	1	1	1	1
	FGRAMPH1_01G03797	0	1	0	1	1	1	1	1
	FGRAMPH1_01G03827	1	1	1	1	1	1	1	1
	FGRAMPH1_01G03877	0	1	0	1	1	1	1	1
	FGRAMPH1_01G03899	0	1	0	1	1	1	1	1
	FGRAMPH1_01G03959	1	1	0	1	1	1	1	1
	FGRAMPH1_01G04253	1	1	0	1	1	0	1	1
	FGRAMPH1_01G04295	0	1	0	1	1	1	1	1
	FGRAMPH1_01G04303	0	1	1	1	1	1	1	1
	FGRAMPH1_01G04305	1	1	0	1	1	1	1	1
	FGRAMPH1_01G04371	1	1	1	1	1	1	1	1
	FGRAMPH1_01G04425	1	1	1	1	1	1	1	1
	FGRAMPH1_01G04429	1	1	0	1	1	1	1	1
	FGRAMPH1_01G04535	1	1	0	1	1	1	1	1
	FGRAMPH1_01G04781	1	1	0	1	1	1	1	1
	FGRAMPH1_01G04801	1	1	0	1	1	1	1	1
	FGRAMPH1_01G04811	1	1	0	1	1	1	1	1
	FGRAMPH1_01G04849	1	0	1	1	1	1	1	1
	FGRAMPH1_01G04967	1	1	1	1	1	1	1	1
	FGRAMPH1_01G04993	1	1	0	1	1	1	1	1
	FGRAMPH1_01G05001	0	1	0	1	1	1	1	1
	FGRAMPH1_01G05101	0	1	0	1	1	1	1	1
	FGRAMPH1_01G05107	1	1	0	1	1	1	1	1
	FGRAMPH1_01G05171	1	1	0	1	1	1	1	1
	FGRAMPH1_01G05239	1	1	0	1	1	1	1	1
	FGRAMPH1_01G05241	1	1	0	1	1	1	1	1
	FGRAMPH1_01G05335	0	1	0	1	1	1	1	1
	FGRAMPH1_01G05355	1	1	0	1	1	1	1	1
	FGRAMPH1_01G05419	0	1	0	1	1	1	1	1
	FGRAMPH1_01G05421	0	1	0	1	1	1	1	1
	FGRAMPH1_01G05423	0	1	0	1	1	1	1	1
	FGRAMPH1_01G05441	1	1	1	1	1	1	1	1
	FGRAMPH1_01G05447	0	1	0	1	1	1	1	1
	FGRAMPH1_01G05503	0	1	0	1	1	1	1	1
	FGRAMPH1_01G05531	0	1	0	1	1	1	1	1
	FGRAMPH1_01G05573	1	1	0	1	1	1	1	1
	FGRAMPH1_01G05605	0	1	0	1	1	1	1	1
	FGRAMPH1_01G05623	0	1	0	1	1	1	1	1
	FGRAMPH1_01G05627	1	1	0	1	1	1	1	1
	FGRAMPH1_01G05629	1	1	1	1	1	1	1	1
	FGRAMPH1_01G05657	1	1	0	1	1	1	1	1
	FGRAMPH1_01G05671	1	1	0	1	1	1	1	1
	FGRAMPH1_01G05707	1	1	0	1	0	0	1	1
	FGRAMPH1_01G05709	0	1	0	1	0	0	1	1
	FGRAMPH1_01G06119	0	1	0	1	1	1	1	1
	FGRAMPH1_01G06139	0	1	0	1	1	1	1	1
	FGRAMPH1_01G06193	1	1	0	1	1	0	1	1
	FGRAMPH1_01G06249	0	1	0	1	1	1	1	1
	FGRAMPH1_01G06271	1	1	0	1	1	1	1	1
	FGRAMPH1_01G06277	1	1	0	1	1	1	1	1
	FGRAMPH1_01G06361	0	1	0	1	1	1	1	1
	FGRAMPH1_01G06375	0	1	0	1	1	1	1	1
	FGRAMPH1_01G06437	0	1	0	1	1	1	1	1
	FGRAMPH1_01G06755	1	1	0	1	1	1	1	1
	FGRAMPH1_01G06959	0	1	0	1	1	1	1	1
	FGRAMPH1_01G06977	1	1	0	1	1	1	1	1
	FGRAMPH1_01G07101	1	1	0	1	1	1	1	1
	FGRAMPH1_01G07367	1	1	1	1	1	1	1	1
	FGRAMPH1_01G07479	1	1	0	1	1	0	1	1
	FGRAMPH1_01G07553	0	1	0	1	1	1	1	1
	FGRAMPH1_01G08103	0	1	0	0	0	0	1	0
	FGRAMPH1_01G08373	1	1	1	1	1	1	1	1
	FGRAMPH1_01G08385	1	1	0	1	1	1	1	1
	FGRAMPH1_01G08413	1	1	0	1	1	1	1	1
	FGRAMPH1_01G08415	1	1	0	1	1	1	1	1
	FGRAMPH1_01G08419	1	1	0	1	1	1	1	1
	FGRAMPH1_01G08483	1	1	1	1	1	1	1	1
	FGRAMPH1_01G08489	1	1	0	1	1	1	1	1
	FGRAMPH1_01G08497	1	1	0	1	1	1	1	1
	FGRAMPH1_01G08577	1	1	0	1	1	1	1	1
	FGRAMPH1_01G08665	0	1	0	1	1	1	1	1
	FGRAMPH1_01G08669	1	1	1	1	1	1	1	1
	FGRAMPH1_01G08675	1	1	0	1	1	1	1	1
	FGRAMPH1_01G08841	0	1	0	1	0	1	1	1
	FGRAMPH1_01G08865	0	1	0	0	1	0	0	0
	FGRAMPH1_01G08887	1	1	0	1	1	1	1	1
	FGRAMPH1_01G08907	1	1	0	1	1	1	1	1
	FGRAMPH1_01G08915	0	1	0	1	1	1	1	1
	FGRAMPH1_01G08933	1	1	0	1	1	1	1	1
	FGRAMPH1_01G08955	1	1	0	0	0	1	0	0
	FGRAMPH1_01G08973	0	1	0	1	1	1	1	1
	FGRAMPH1_01G08995	1	1	0	1	1	1	1	1
	FGRAMPH1_01G09161	0	1	0	1	1	1	1	1
	FGRAMPH1_01G09213	1	1	0	1	1	1	1	1
	FGRAMPH1_01G09233	0	1	0	1	1	1	1	1
	FGRAMPH1_01G09329	1	1	0	1	1	1	1	1
	FGRAMPH1_01G09337	1	1	1	1	1	1	1	1
	FGRAMPH1_01G09441	0	1	0	1	1	0	1	1
	FGRAMPH1_01G09571	0	1	0	1	1	1	1	1
	FGRAMPH1_01G09583	0	1	0	1	1	1	1	1
	FGRAMPH1_01G09831	0	1	0	1	1	1	1	1
	FGRAMPH1_01G09901	0	1	0	1	1	1	1	1
	FGRAMPH1_01G10097	0	1	0	1	1	1	1	1
	FGRAMPH1_01G10099	0	1	0	1	1	1	1	1
	FGRAMPH1_01G10249	0	1	0	1	1	1	1	1
	FGRAMPH1_01G10377	1	1	0	1	1	1	1	1
	FGRAMPH1_01G10519	0	1	0	1	0	1	1	1
	FGRAMPH1_01G10719	1	1	1	1	1	1	1	1
	FGRAMPH1_01G10769	1	1	0	1	1	1	1	1
	FGRAMPH1_01G10925	1	1	1	1	1	1	1	1
	FGRAMPH1_01G11127	0	1	0	1	1	1	1	1
	FGRAMPH1_01G11145	0	1	0	1	1	1	1	1
	FGRAMPH1_01G11201	1	1	0	1	1	1	1	1
	FGRAMPH1_01G11497	1	1	0	1	1	1	1	1
	FGRAMPH1_01G11555	1	1	0	1	1	1	1	1
	FGRAMPH1_01G11559	0	1	0	1	1	1	1	1
	FGRAMPH1_01G11563	1	1	0	1	1	1	1	1
	FGRAMPH1_01G11579	1	1	1	1	1	1	1	1
	FGRAMPH1_01G11585	0	1	0	1	1	1	1	1
	FGRAMPH1_01G11601	0	1	0	0	0	0	1	0
	FGRAMPH1_01G11607	1	1	0	1	1	1	1	1
	FGRAMPH1_01G11615	1	1	0	1	1	1	1	1
	FGRAMPH1_01G11655	0	1	0	1	1	1	1	1
	FGRAMPH1_01G11667	1	1	0	1	1	1	1	1
	FGRAMPH1_01G11693	0	1	1	1	1	1	1	1
	FGRAMPH1_01G11753	1	1	0	1	1	1	1	1
	FGRAMPH1_01G11821	1	1	0	1	1	1	1	1
	FGRAMPH1_01G11823	1	1	1	1	1	1	1	1
	FGRAMPH1_01G11847	1	1	0	1	1	1	1	1
	FGRAMPH1_01G11857	0	1	0	1	1	1	1	1
	FGRAMPH1_01G11883	1	1	0	1	1	1	1	1
	FGRAMPH1_01G11899	0	1	0	1	1	1	1	1
	FGRAMPH1_01G11901	1	1	0	1	1	1	1	1
	FGRAMPH1_01G11927	0	1	0	1	1	0	1	0
	FGRAMPH1_01G11933	1	1	0	1	1	1	1	1
	FGRAMPH1_01G11939	1	1	0	1	1	1	1	1
	FGRAMPH1_01G11943	1	1	0	1	1	1	1	1
	FGRAMPH1_01G11987	0	1	0	1	1	1	1	1
	FGRAMPH1_01G12111	0	1	0	1	1	1	1	1
	FGRAMPH1_01G12115	0	1	0	1	1	1	1	1
	FGRAMPH1_01G12165	1	1	0	1	1	1	1	1
	FGRAMPH1_01G12193	1	1	1	1	1	1	1	1
	FGRAMPH1_01G12213	1	1	0	1	1	1	1	1
	FGRAMPH1_01G12239	0	1	0	1	1	1	1	1
	FGRAMPH1_01G12283	1	1	0	1	1	1	1	1
	FGRAMPH1_01G12323	1	1	1	1	1	1	1	1
	FGRAMPH1_01G12327	1	1	0	1	1	1	1	1
	FGRAMPH1_01G12329	0	1	0	1	1	1	1	1
	FGRAMPH1_01G12341	1	1	1	1	1	1	1	1
	FGRAMPH1_01G12345	0	1	0	1	1	0	0	0
	FGRAMPH1_01G12525	0	1	0	1	1	1	1	1
	FGRAMPH1_01G12527	0	1	0	1	1	1	1	1
	FGRAMPH1_01G12551	1	1	0	1	1	1	1	1
	FGRAMPH1_01G12575	1	1	1	1	1	1	1	1
	FGRAMPH1_01G12591	1	1	0	1	1	1	1	1
	FGRAMPH1_01G12595	1	1	0	1	1	1	1	1
	FGRAMPH1_01G12655	1	1	1	1	1	1	1	1
	FGRAMPH1_01G12665	0	1	0	0	0	0	1	0
	FGRAMPH1_01G12737	0	1	0	1	1	1	1	1
	FGRAMPH1_01G12741	1	1	0	1	1	1	1	1
	FGRAMPH1_01G12939	1	1	1	1	1	1	1	1
	FGRAMPH1_01G12949	1	1	0	1	1	1	1	1
	FGRAMPH1_01G12989	0	1	0	1	1	1	1	1
	FGRAMPH1_01G13033	0	1	0	1	1	1	1	1
	FGRAMPH1_01G13073	1	1	0	1	1	1	1	1
	FGRAMPH1_01G13075	0	1	0	1	1	1	1	1
	FGRAMPH1_01G13099	1	1	0	1	1	1	1	1
	FGRAMPH1_01G13115	0	1	0	1	1	1	1	1
	FGRAMPH1_01G13173	0	1	0	1	1	1	1	1
	FGRAMPH1_01G13187	1	1	1	1	1	1	1	1
	FGRAMPH1_01G13223	1	1	0	1	1	1	1	1
	FGRAMPH1_01G13235	1	1	0	1	1	1	1	1
	FGRAMPH1_01G13251	1	1	1	1	1	1	1	1
	FGRAMPH1_01G13253	1	1	1	1	1	1	1	1
	FGRAMPH1_01G13257	1	1	0	1	1	1	1	1
	FGRAMPH1_01G13259	1	1	0	1	1	1	1	1
	FGRAMPH1_01G13287	1	1	0	1	1	1	1	1
	FGRAMPH1_01G13297	0	1	0	1	1	1	1	1
	FGRAMPH1_01G13319	1	1	0	1	1	1	1	1
	FGRAMPH1_01G13325	0	1	0	1	1	1	1	1
	FGRAMPH1_01G13329	1	1	0	1	1	1	1	1
	FGRAMPH1_01G13337	1	1	0	1	1	1	1	1
	FGRAMPH1_01G13373	1	1	0	1	1	1	1	1
	FGRAMPH1_01G13409	0	1	0	1	1	1	1	1
	FGRAMPH1_01G13439	1	1	1	1	1	1	1	1
	FGRAMPH1_01G13593	0	1	0	1	1	1	1	1
	FGRAMPH1_01G13619	0	1	0	1	1	1	1	1
	FGRAMPH1_01G13647	0	1	0	1	1	1	1	1
	FGRAMPH1_01G13699	1	1	0	1	1	1	1	1
	FGRAMPH1_01G13769	1	1	0	1	1	1	1	1
	FGRAMPH1_01G13833	0	1	0	1	1	1	1	1
	FGRAMPH1_01G13837	1	1	1	1	1	1	1	1
	FGRAMPH1_01G13847	0	1	0	1	1	1	1	1
	FGRAMPH1_01G13867	1	1	0	1	1	1	1	1
	FGRAMPH1_01G13883	1	1	0	1	1	1	1	1
	FGRAMPH1_01G13903	1	1	0	1	1	1	1	1
	FGRAMPH1_01G13909	0	1	0	1	1	1	1	1
	FGRAMPH1_01G13979	1	1	0	1	1	0	0	1
	FGRAMPH1_01G13981	0	1	0	1	1	1	1	1
	FGRAMPH1_01G13985	0	1	0	1	1	0	0	1
	FGRAMPH1_01G13999	1	1	1	1	1	1	1	1
	FGRAMPH1_01G14001	1	1	0	1	1	1	1	1
	FGRAMPH1_01G14013	1	1	0	1	1	1	1	1
	FGRAMPH1_01G14041	0	1	0	1	1	1	1	1
	FGRAMPH1_01G14115	0	1	0	1	1	1	1	1
	FGRAMPH1_01G14187	1	1	0	1	1	1	1	1
	FGRAMPH1_01G14277	1	1	0	1	1	1	1	1
	FGRAMPH1_01G14329	1	1	1	1	1	1	1	1
	FGRAMPH1_01G14407	0	1	0	1	1	1	1	1
	FGRAMPH1_01G14417	1	1	0	1	1	1	1	1
	FGRAMPH1_01G14481	1	1	0	1	1	1	1	1
	FGRAMPH1_01G14737	0	1	0	1	1	1	1	1
	FGRAMPH1_01G14797	0	1	0	1	1	1	1	1
	FGRAMPH1_01G14803	0	1	0	1	1	1	1	1
	FGRAMPH1_01G14815	1	1	0	1	1	1	1	1
	FGRAMPH1_01G15171	0	1	0	1	1	1	1	1
	FGRAMPH1_01G15191	0	1	0	1	1	1	1	1
	FGRAMPH1_01G15281	0	1	0	1	1	1	1	1
	FGRAMPH1_01G15293	1	1	1	1	1	1	1	1
	FGRAMPH1_01G15317	1	1	1	1	1	1	1	1
	FGRAMPH1_01G15319	0	1	0	1	1	1	1	1
	FGRAMPH1_01G15337	0	1	0	1	1	1	1	1
	FGRAMPH1_01G15371	1	1	0	1	0	1	1	1
	FGRAMPH1_01G15383	0	1	0	1	1	1	1	1
	FGRAMPH1_01G15425	0	1	0	1	0	0	1	1
	FGRAMPH1_01G15463	1	1	0	1	1	1	1	1
	FGRAMPH1_01G15481	1	1	1	1	1	1	1	1
	FGRAMPH1_01G15517	1	1	0	1	1	1	1	1
	FGRAMPH1_01G15521	0	1	0	0	1	1	0	1
	FGRAMPH1_01G15555	1	1	0	1	1	1	1	1
	FGRAMPH1_01G15589	0	1	0	0	1	1	1	0
	FGRAMPH1_01G15633	1	1	1	1	1	1	1	1
	FGRAMPH1_01G15637	1	1	1	1	1	1	1	1
	FGRAMPH1_01G15675	1	1	0	1	1	0	1	1
	FGRAMPH1_01G15685	1	1	1	1	1	1	1	1
	FGRAMPH1_01G15707	0	1	0	1	1	1	1	1
	FGRAMPH1_01G15725	0	1	0	1	1	1	1	1
	FGRAMPH1_01G15789	0	1	0	1	1	1	1	1
	FGRAMPH1_01G15791	0	1	0	1	1	1	1	1
	FGRAMPH1_01G15811	1	1	0	1	1	1	1	1
	FGRAMPH1_01G15823	0	1	0	1	1	1	1	1
	FGRAMPH1_01G15831	0	1	0	1	1	1	1	1
	FGRAMPH1_01G15893	0	1	0	1	1	0	1	1
	FGRAMPH1_01G15927	1	1	0	1	1	1	1	1
	FGRAMPH1_01G15939	1	1	0	1	1	1	1	1
	FGRAMPH1_01G15959	1	1	0	1	1	1	1	1
	FGRAMPH1_01G15975	1	1	1	1	1	1	1	1
	FGRAMPH1_01G16011	1	1	0	1	1	1	1	1
	FGRAMPH1_01G16049	1	1	0	1	1	1	1	1
	FGRAMPH1_01G16067	1	1	0	1	1	0	1	1
	FGRAMPH1_01G16109	1	1	0	1	1	1	1	1
	FGRAMPH1_01G16187	1	1	0	1	1	1	1	1
	FGRAMPH1_01G16193	0	1	0	1	1	1	1	1
	FGRAMPH1_01G16195	1	1	1	1	1	1	1	1
	FGRAMPH1_01G16215	0	1	0	1	1	1	1	1
	FGRAMPH1_01G16217	1	1	0	1	1	1	1	1
	FGRAMPH1_01G16247	1	1	1	1	1	1	1	1
	FGRAMPH1_01G16259	1	1	0	1	1	1	1	1
	FGRAMPH1_01G16273	1	1	0	1	1	1	1	1
	FGRAMPH1_01G16285	1	1	0	1	1	1	1	1
	FGRAMPH1_01G16355	1	1	1	1	1	1	1	1
	FGRAMPH1_01G16469	1	1	1	1	1	1	1	1
	FGRAMPH1_01G16515	1	1	0	1	1	0	1	1
	FGRAMPH1_01G16553	0	1	0	1	1	1	1	1
	FGRAMPH1_01G16647	0	1	0	1	1	1	1	1
	FGRAMPH1_01G16669	1	1	0	1	1	1	1	1
	FGRAMPH1_01G16717	1	1	0	1	1	1	1	1
	FGRAMPH1_01G16773	1	1	0	1	1	1	1	1
	FGRAMPH1_01G16775	1	1	0	1	1	1	1	1
	FGRAMPH1_01G16849	0	1	1	1	1	1	1	1
	FGRAMPH1_01G16959	0	1	0	1	1	1	1	1
	FGRAMPH1_01G16965	1	1	0	1	1	1	1	1
	FGRAMPH1_01G17001	0	1	0	1	1	1	1	1
	FGRAMPH1_01G17059	1	1	0	1	1	1	1	1
	FGRAMPH1_01G17281	1	1	1	1	1	1	1	1
	FGRAMPH1_01G17283	0	1	0	1	1	1	1	1
	FGRAMPH1_01G17429	0	1	0	1	1	1	1	1
	FGRAMPH1_01G17727	0	1	0	1	1	1	1	1
	FGRAMPH1_01G17957	1	1	0	1	1	1	1	1
	FGRAMPH1_01G18289	1	1	1	1	1	1	1	1
	FGRAMPH1_01G18353	0	1	0	1	1	1	1	1
	FGRAMPH1_01G18357	1	1	0	1	1	1	1	1
	FGRAMPH1_01G18451	1	1	0	1	1	1	1	1
	FGRAMPH1_01G18493	0	1	0	1	1	1	1	1
	FGRAMPH1_01G18577	0	1	0	1	1	1	1	1
	FGRAMPH1_01G18695	0	1	0	1	1	1	1	1
	FGRAMPH1_01G18783	1	1	0	1	1	1	1	1
	FGRAMPH1_01G18795	0	1	0	1	1	1	1	0
	FGRAMPH1_01G18845	1	1	0	1	1	1	1	1
	FGRAMPH1_01G18905	0	1	0	1	1	1	1	1
	FGRAMPH1_01G18907	1	1	1	1	1	1	1	1
	FGRAMPH1_01G18917	1	1	0	1	1	1	1	1
	FGRAMPH1_01G19283	1	1	0	1	1	1	1	1
	FGRAMPH1_01G19297	1	1	0	1	1	1	1	1
	FGRAMPH1_01G19311	0	1	0	1	1	1	1	1
	FGRAMPH1_01G19373	0	1	0	1	1	1	1	1
	FGRAMPH1_01G19389	0	1	0	1	1	1	1	1
	FGRAMPH1_01G19453	0	1	0	1	1	1	0	0
	FGRAMPH1_01G19521	0	1	0	1	1	1	1	1
	FGRAMPH1_01G19551	0	1	0	1	1	1	1	1
	FGRAMPH1_01G19553	1	1	0	1	1	1	1	1
	FGRAMPH1_01G19883	1	1	0	1	1	1	1	1
	FGRAMPH1_01G19927	1	1	0	1	1	1	1	1
	FGRAMPH1_01G20055	0	1	0	1	1	1	1	1
	FGRAMPH1_01G20207	1	1	0	1	1	1	1	1
	FGRAMPH1_01G20331	0	1	0	1	1	1	1	1
	FGRAMPH1_01G20391	0	1	0	1	1	1	1	1
	FGRAMPH1_01G20461	1	1	1	1	1	1	1	1
	FGRAMPH1_01G20647	0	1	0	1	1	1	1	1
	FGRAMPH1_01G20807	0	1	0	1	1	1	1	1
	FGRAMPH1_01G20893	1	1	0	1	1	1	1	1
	FGRAMPH1_01G20941	1	1	0	1	1	1	1	1
	FGRAMPH1_01G20949	1	1	0	1	1	0	1	1
	FGRAMPH1_01G20973	0	1	0	1	1	1	1	1
	FGRAMPH1_01G20977	1	1	0	1	1	1	1	1
	FGRAMPH1_01G21001	0	1	0	1	1	1	1	1
	FGRAMPH1_01G21009	1	1	0	1	1	1	1	1
	FGRAMPH1_01G21069	0	1	0	1	1	1	1	1
	FGRAMPH1_01G21105	0	1	0	1	1	1	1	1
	FGRAMPH1_01G21107	1	1	0	1	1	1	1	1
	FGRAMPH1_01G21111	1	1	0	1	1	1	1	1
	FGRAMPH1_01G21147	1	1	0	1	1	1	1	1
	FGRAMPH1_01G21173	0	1	0	0	0	1	1	1
	FGRAMPH1_01G21211	0	1	0	1	1	1	1	1
	FGRAMPH1_01G21215	0	1	0	1	1	1	1	1
	FGRAMPH1_01G21223	0	1	0	1	1	1	1	1
	FGRAMPH1_01G21233	0	1	0	1	1	1	1	1
	FGRAMPH1_01G21249	1	1	1	1	1	1	1	1
	FGRAMPH1_01G21277	1	1	0	1	1	1	1	1
	FGRAMPH1_01G21281	0	1	0	1	1	1	1	1
	FGRAMPH1_01G21315	1	1	0	1	1	1	1	1
	FGRAMPH1_01G21317	1	1	0	1	1	1	1	1
	FGRAMPH1_01G21371	1	0	1	1	1	1	1	1
	FGRAMPH1_01G21387	1	1	1	1	1	1	1	1
	FGRAMPH1_01G21435	1	1	0	1	1	1	1	1
	FGRAMPH1_01G21469	1	1	0	1	1	1	1	1
	FGRAMPH1_01G21471	1	1	0	1	1	1	1	1
	FGRAMPH1_01G21477	1	1	1	1	1	1	1	1
	FGRAMPH1_01G21479	1	1	0	1	1	0	1	1
	FGRAMPH1_01G21485	0	1	0	1	1	1	1	1
	FGRAMPH1_01G21529	0	1	0	1	1	1	1	1
	FGRAMPH1_01G21531	1	1	0	1	1	1	1	1
	FGRAMPH1_01G21537	1	1	0	1	1	1	1	1
	FGRAMPH1_01G21541	0	1	0	1	1	1	1	1
	FGRAMPH1_01G21555	0	1	0	1	1	1	1	1
	FGRAMPH1_01G21605	1	1	1	1	1	1	1	1
	FGRAMPH1_01G21615	1	1	1	1	1	1	1	1
	FGRAMPH1_01G21639	0	1	0	1	1	1	1	1
	FGRAMPH1_01G21681	0	1	0	1	1	0	1	1
	FGRAMPH1_01G21737	1	1	0	1	1	1	1	1
	FGRAMPH1_01G21741	1	1	0	1	1	1	1	1
	FGRAMPH1_01G21743	1	1	0	1	1	1	1	1
	FGRAMPH1_01G21763	1	1	0	1	1	1	1	1
	FGRAMPH1_01G21785	0	1	0	1	1	1	1	1
	FGRAMPH1_01G21889	1	1	0	1	1	1	1	1
	FGRAMPH1_01G21895	1	1	1	1	1	1	1	1
	FGRAMPH1_01G21967	1	1	0	1	1	1	1	1
	FGRAMPH1_01G22039	0	1	0	1	1	1	1	1
	FGRAMPH1_01G22087	1	1	0	1	1	1	1	1
	FGRAMPH1_01G22113	0	1	0	1	1	1	1	1
	FGRAMPH1_01G22145	0	1	0	0	0	0	0	1
	FGRAMPH1_01G22149	1	0	1	1	1	1	1	1
	FGRAMPH1_01G22187	1	1	0	1	1	1	1	1
	FGRAMPH1_01G22215	1	1	1	1	1	1	1	1
	FGRAMPH1_01G22249	1	1	0	1	1	1	1	1
	FGRAMPH1_01G22295	1	1	0	1	1	1	1	1
	FGRAMPH1_01G22309	0	1	0	1	1	1	1	1
	FGRAMPH1_01G22311	1	1	0	1	1	1	1	1
	FGRAMPH1_01G22335	1	1	0	1	1	1	1	1
	FGRAMPH1_01G22341	0	1	0	1	1	1	1	1
	FGRAMPH1_01G22349	1	1	0	1	1	1	1	1
	FGRAMPH1_01G22351	0	1	0	0	0	1	1	1
	FGRAMPH1_01G22439	0	1	0	1	1	1	1	1
	FGRAMPH1_01G22507	0	1	0	1	1	1	1	1
	FGRAMPH1_01G22561	1	1	1	1	1	1	1	1
	FGRAMPH1_01G22617	1	1	0	1	1	1	1	1
	FGRAMPH1_01G22671	0	1	0	1	1	1	1	1
	FGRAMPH1_01G22687	1	1	0	1	1	1	1	1
	FGRAMPH1_01G22711	1	1	0	1	1	1	1	1
	FGRAMPH1_01G22715	0	1	0	1	1	1	1	1
	FGRAMPH1_01G22849	1	1	1	1	1	1	1	1
	FGRAMPH1_01G22895	1	1	0	1	1	1	1	1
	FGRAMPH1_01G23143	0	1	0	1	1	1	1	1
	FGRAMPH1_01G23205	0	1	0	1	1	1	1	1
	FGRAMPH1_01G23695	1	1	1	1	1	1	1	1
	FGRAMPH1_01G23737	0	1	0	1	1	1	1	1
	FGRAMPH1_01G23771	0	1	0	1	1	1	1	1
	FGRAMPH1_01G23891	0	1	0	1	1	1	1	1
	FGRAMPH1_01G24109	0	1	0	1	1	1	1	1
	FGRAMPH1_01G24163	1	1	0	1	1	1	1	1
	FGRAMPH1_01G24389	0	1	0	1	1	1	1	1
	FGRAMPH1_01G24705	1	1	0	1	1	1	1	1
	FGRAMPH1_01G24759	0	1	0	1	1	1	1	1
	FGRAMPH1_01G24877	0	1	0	1	1	1	1	1
	FGRAMPH1_01G25079	1	1	0	1	1	1	1	1
	FGRAMPH1_01G25115	1	1	0	1	1	1	1	0
	FGRAMPH1_01G25207	1	1	0	1	1	1	1	1
	FGRAMPH1_01G25243	1	1	0	1	1	1	1	1
	FGRAMPH1_01G25287	0	1	0	0	0	1	1	1
	FGRAMPH1_01G25305	1	1	0	1	1	1	1	1
	FGRAMPH1_01G25323	1	1	0	1	1	1	1	1
	FGRAMPH1_01G25345	1	1	1	1	1	1	1	1
	FGRAMPH1_01G25367	1	1	0	1	1	1	1	1
	FGRAMPH1_01G25403	1	1	0	1	1	1	1	1
	FGRAMPH1_01G25417	0	1	0	1	1	0	1	1
	FGRAMPH1_01G25477	0	1	0	1	1	1	1	1
	FGRAMPH1_01G25479	1	1	0	1	1	1	1	1
	FGRAMPH1_01G25481	0	1	0	1	1	1	1	1
	FGRAMPH1_01G25597	1	1	1	1	1	1	1	1
	FGRAMPH1_01G25599	0	1	0	0	0	0	1	0
	FGRAMPH1_01G25625	1	1	0	1	1	1	1	1
	FGRAMPH1_01G25635	1	1	0	1	1	0	1	1
	FGRAMPH1_01G25637	1	1	0	1	1	1	1	1
	FGRAMPH1_01G25645	0	1	0	1	0	0	1	0
	FGRAMPH1_01G25711	1	1	0	1	1	1	1	1
	FGRAMPH1_01G25713	1	1	0	1	1	1	1	1
	FGRAMPH1_01G25749	1	1	0	1	1	1	1	1
	FGRAMPH1_01G25755	1	1	0	1	1	1	1	1
	FGRAMPH1_01G25769	0	1	0	1	0	1	1	0
	FGRAMPH1_01G25787	1	1	1	1	1	1	1	1
	FGRAMPH1_01G25839	1	1	0	1	1	1	1	1
	FGRAMPH1_01G25857	1	1	0	1	1	1	1	1
	FGRAMPH1_01G25921	1	1	0	1	1	1	1	1
	FGRAMPH1_01G26081	0	1	0	1	1	1	1	1
	FGRAMPH1_01G26153	0	1	0	1	1	1	1	1
	FGRAMPH1_01G26183	1	1	1	1	1	1	1	1
	FGRAMPH1_01G26193	1	1	0	1	1	1	1	1
	FGRAMPH1_01G26199	1	1	0	1	1	1	1	1
	FGRAMPH1_01G26379	1	1	0	1	1	1	1	1
	FGRAMPH1_01G26439	0	1	0	1	1	1	1	1
	FGRAMPH1_01G26481	0	1	0	1	1	1	1	1
	FGRAMPH1_01G26505	0	1	0	1	1	1	1	1
	FGRAMPH1_01G26995	1	1	0	1	1	1	1	1
	FGRAMPH1_01G27207	0	1	0	1	1	1	1	1
	FGRAMPH1_01G27223	0	1	0	1	1	1	1	1
	FGRAMPH1_01G27257	0	1	0	1	1	1	1	1
	FGRAMPH1_01G27287	0	1	0	1	1	1	1	1
	FGRAMPH1_01G27325	0	1	0	1	1	1	1	1
	FGRAMPH1_01G27457	1	1	0	1	1	1	1	1
	FGRAMPH1_01G27507	0	1	0	1	1	1	1	1
	FGRAMPH1_01G27515	0	1	0	1	1	1	1	1
	FGRAMPH1_01G27669	0	1	0	1	1	1	1	1
	FGRAMPH1_01G27823	0	1	0	1	1	1	1	1
	FGRAMPH1_01G27829	0	1	0	1	1	1	1	1
	FGRAMPH1_01G27831	0	1	0	1	1	1	1	1
	FGRAMPH1_01G27931	0	1	0	1	1	1	1	1
	FGRAMPH1_01G27933	1	1	0	1	1	1	1	1
	FGRAMPH1_01G27945	1	1	1	1	1	1	1	1
	FGRAMPH1_01G27963	1	1	0	1	1	1	1	1
	FGRAMPH1_01G28003	1	1	1	1	1	1	1	1
	FGRAMPH1_01G28085	1	1	1	1	1	1	1	1
	UnChr03127	0	1	0	0	1	0	1	0
	UnChr03133	0	1	0	0	1	0	0	0

## Sheet: Supplementary Table S3B
	Supplementary Table S3B. F. graminearum gene accessions encoding secreted proteins and significantly regulated during the infection progress in PathoV experiment. Information about the significant statistical effects (0 = not significant / 1 = significant ; corrected p-value < 0.001) as well as per strain gene detection (> 4CPM in at least 3 samples per strain modality ; 0 = not detected / 1 = de…
	GeneID	Strain_SignificantEffect	InfectionProgress_SignificantEffect	Interaction_SignificantEffect	PathoV-MDC_Fg1-detected	PathoV-MDC_Fg13-detected	PathoV-MDC_FgU1-detected
	FGRAMPH1_01G00049	1	1	0	1	1	1
	FGRAMPH1_01G00051	1	1	0	1	1	1
	FGRAMPH1_01G00055	1	1	0	0	1	0
	FGRAMPH1_01G00059	1	1	0	1	1	0
	FGRAMPH1_01G00095	0	1	0	0	1	1
	FGRAMPH1_01G00105	0	1	0	1	1	1
	FGRAMPH1_01G00119	1	1	0	1	1	1
	FGRAMPH1_01G00195	1	1	0	1	1	1
	FGRAMPH1_01G00197	0	1	0	1	1	1
	FGRAMPH1_01G00199	0	1	0	1	1	1
	FGRAMPH1_01G00201	0	1	0	1	1	1
	FGRAMPH1_01G00291	0	1	0	1	1	1
	FGRAMPH1_01G00323	1	1	0	1	1	0
	FGRAMPH1_01G00505	0	1	0	1	1	1
	FGRAMPH1_01G00521	0	1	0	1	1	1
	FGRAMPH1_01G00555	0	1	0	1	1	1
	FGRAMPH1_01G00567	0	1	0	1	1	1
	FGRAMPH1_01G00699	1	1	0	1	1	1
	FGRAMPH1_01G00723	0	1	0	1	1	0
	FGRAMPH1_01G00789	1	1	0	1	1	1
	FGRAMPH1_01G00839	0	1	0	1	1	1
	FGRAMPH1_01G00969	0	1	0	1	1	1
	FGRAMPH1_01G00995	0	1	0	1	1	1
	FGRAMPH1_01G01019	1	1	0	1	1	1
	FGRAMPH1_01G01025	0	1	0	1	1	1
	FGRAMPH1_01G01043	0	1	0	1	1	1
	FGRAMPH1_01G01057	0	1	0	1	1	1
	FGRAMPH1_01G01071	0	1	0	1	1	1
	FGRAMPH1_01G01209	1	1	0	1	1	1
	FGRAMPH1_01G01257	0	1	0	1	1	1
	FGRAMPH1_01G01259	0	1	0	1	1	1
	FGRAMPH1_01G01333	1	1	0	1	1	1
	FGRAMPH1_01G01417	0	1	0	1	1	1
	FGRAMPH1_01G01453	1	1	0	1	1	1
	FGRAMPH1_01G01467	0	1	0	1	1	1
	FGRAMPH1_01G01481	0	1	0	1	1	1
	FGRAMPH1_01G01499	1	1	0	1	1	1
	FGRAMPH1_01G01617	0	1	0	1	1	1
	FGRAMPH1_01G01619	1	1	0	1	1	1
	FGRAMPH1_01G01717	1	1	0	1	1	1
	FGRAMPH1_01G01843	0	1	0	1	1	1
	FGRAMPH1_01G01887	0	1	0	1	1	1
	FGRAMPH1_01G01901	0	1	0	1	1	1
	FGRAMPH1_01G01937	0	1	0	1	1	1
	FGRAMPH1_01G01965	0	1	0	1	1	1
	FGRAMPH1_01G01991	0	1	0	1	1	1
	FGRAMPH1_01G02121	0	1	0	1	1	1
	FGRAMPH1_01G02191	1	1	0	1	1	1
	FGRAMPH1_01G02213	1	1	0	1	1	1
	FGRAMPH1_01G02483	1	1	0	1	1	1
	FGRAMPH1_01G02497	0	1	0	1	1	1
	FGRAMPH1_01G02755	0	1	0	1	1	1
	FGRAMPH1_01G02907	0	1	0	1	1	1
	FGRAMPH1_01G02927	1	1	0	1	1	1
	FGRAMPH1_01G03065	1	1	0	1	1	1
	FGRAMPH1_01G03067	1	1	0	1	1	1
	FGRAMPH1_01G03081	0	1	0	1	1	1
	FGRAMPH1_01G03333	1	1	0	1	1	1
	FGRAMPH1_01G03419	0	1	0	1	1	1
	FGRAMPH1_01G03459	0	1	0	1	1	1
	FGRAMPH1_01G03477	0	1	0	1	1	1
	FGRAMPH1_01G03479	0	1	0	1	1	1
	FGRAMPH1_01G03603	0	1	0	1	1	1
	FGRAMPH1_01G03633	0	1	0	1	1	0
	FGRAMPH1_01G03653	0	1	0	1	1	1
	FGRAMPH1_01G03655	0	1	0	1	1	1
	FGRAMPH1_01G03733	0	1	0	1	1	1
	FGRAMPH1_01G03739	0	1	0	1	1	1
	FGRAMPH1_01G03797	1	1	0	1	1	1
	FGRAMPH1_01G03827	1	1	0	1	1	1
	FGRAMPH1_01G03877	0	1	0	1	1	1
	FGRAMPH1_01G03899	1	1	0	1	1	1
	FGRAMPH1_01G03929	1	1	0	1	1	1
	FGRAMPH1_01G03945	0	1	0	1	1	1
	FGRAMPH1_01G03959	1	1	0	1	1	1
	FGRAMPH1_01G04091	1	1	1	1	1	1
	FGRAMPH1_01G04103	0	1	0	1	1	1
	FGRAMPH1_01G04173	1	1	0	1	1	1
	FGRAMPH1_01G04253	0	1	0	1	1	1
	FGRAMPH1_01G04287	1	1	0	1	1	1
	FGRAMPH1_01G04327	1	1	0	1	0	0
	FGRAMPH1_01G04363	1	1	0	1	1	1
	FGRAMPH1_01G04371	1	1	1	1	1	1
	FGRAMPH1_01G04391	0	1	0	1	1	1
	FGRAMPH1_01G04401	0	1	0	1	1	1
	FGRAMPH1_01G04409	1	1	1	1	1	1
	FGRAMPH1_01G04423	0	1	0	1	1	1
	FGRAMPH1_01G04425	1	1	0	1	1	1
	FGRAMPH1_01G04429	1	1	0	1	1	1
	FGRAMPH1_01G04447	0	1	0	1	1	1
	FGRAMPH1_01G04535	0	1	0	1	1	1
	FGRAMPH1_01G04585	0	1	0	1	1	1
	FGRAMPH1_01G04781	1	1	1	1	1	1
	FGRAMPH1_01G04801	1	1	1	1	1	1
	FGRAMPH1_01G04811	0	1	0	1	1	1
	FGRAMPH1_01G04863	1	1	0	1	1	1
	FGRAMPH1_01G04879	0	1	0	1	1	1
	FGRAMPH1_01G04885	1	1	0	1	1	1
	FGRAMPH1_01G04917	0	1	0	1	1	1
	FGRAMPH1_01G04949	1	1	0	1	1	1
	FGRAMPH1_01G04983	1	1	0	1	1	1
	FGRAMPH1_01G04993	0	1	0	1	1	1
	FGRAMPH1_01G05001	0	1	0	1	1	1
	FGRAMPH1_01G05009	1	1	0	1	1	1
	FGRAMPH1_01G05087	1	1	0	1	1	1
	FGRAMPH1_01G05089	1	1	0	1	1	1
	FGRAMPH1_01G05101	1	1	0	1	1	1
	FGRAMPH1_01G05107	1	1	0	1	1	1
	FGRAMPH1_01G05119	1	1	0	1	1	1
	FGRAMPH1_01G05141	1	1	0	1	1	1
	FGRAMPH1_01G05159	0	1	0	1	1	1
	FGRAMPH1_01G05171	1	1	0	1	1	1
	FGRAMPH1_01G05195	0	1	0	1	1	1
	FGRAMPH1_01G05239	0	1	0	1	1	1
	FGRAMPH1_01G05241	0	1	0	1	1	1
	FGRAMPH1_01G05315	1	1	0	1	1	1
	FGRAMPH1_01G05321	1	1	0	1	1	1
	FGRAMPH1_01G05335	1	1	0	1	0	0
	FGRAMPH1_01G05355	1	1	0	1	1	1
	FGRAMPH1_01G05419	1	1	0	1	1	1
	FGRAMPH1_01G05421	1	1	0	1	1	1
	FGRAMPH1_01G05437	1	1	1	1	1	1
	FGRAMPH1_01G05441	1	1	0	1	1	1
	FGRAMPH1_01G05461	0	1	0	1	1	1
	FGRAMPH1_01G05503	0	1	0	1	1	1
	FGRAMPH1_01G05531	1	1	0	1	1	1
	FGRAMPH1_01G05573	1	1	0	1	1	1
	FGRAMPH1_01G05601	1	1	0	1	0	1
	FGRAMPH1_01G05619	1	1	1	1	1	1
	FGRAMPH1_01G05623	0	1	0	1	1	1
	FGRAMPH1_01G05627	1	1	0	1	1	1
	FGRAMPH1_01G05629	1	1	0	1	1	1
	FGRAMPH1_01G05657	0	1	0	1	1	1
	FGRAMPH1_01G05661	1	1	0	1	1	1
	FGRAMPH1_01G05709	1	1	0	1	1	1
	FGRAMPH1_01G05731	1	1	0	0	0	1
	FGRAMPH1_01G05769	1	1	0	1	1	1
	FGRAMPH1_01G06069	0	1	0	1	1	1
	FGRAMPH1_01G06119	0	1	0	1	1	1
	FGRAMPH1_01G06135	1	1	1	1	0	1
	FGRAMPH1_01G06139	0	1	0	1	1	1
	FGRAMPH1_01G06193	1	1	0	1	1	1
	FGRAMPH1_01G06271	1	1	1	1	1	1
	FGRAMPH1_01G06277	0	1	0	1	1	1
	FGRAMPH1_01G06345	1	1	0	1	1	1
	FGRAMPH1_01G06361	1	1	0	1	1	1
	FGRAMPH1_01G06375	0	1	0	1	1	1
	FGRAMPH1_01G06391	0	1	0	1	1	1
	FGRAMPH1_01G06433	0	1	0	1	1	1
	FGRAMPH1_01G06591	1	1	0	1	1	1
	FGRAMPH1_01G06693	0	1	0	1	1	1
	FGRAMPH1_01G06719	0	1	0	1	1	1
	FGRAMPH1_01G06739	0	1	0	1	1	1
	FGRAMPH1_01G06755	0	1	0	1	1	1
	FGRAMPH1_01G06763	1	1	0	1	1	1
	FGRAMPH1_01G06863	0	1	0	1	1	1
	FGRAMPH1_01G06917	0	1	0	1	1	1
	FGRAMPH1_01G06959	1	1	0	1	1	1
	FGRAMPH1_01G06977	1	1	0	1	1	1
	FGRAMPH1_01G07101	1	1	0	1	1	1
	FGRAMPH1_01G07163	0	1	0	1	1	1
	FGRAMPH1_01G07205	0	1	0	1	1	1
	FGRAMPH1_01G07253	1	1	0	1	1	1
	FGRAMPH1_01G07265	0	1	0	1	1	1
	FGRAMPH1_01G07367	0	1	0	1	1	1
	FGRAMPH1_01G07461	0	1	0	1	1	1
	FGRAMPH1_01G07479	1	1	0	1	1	1
	FGRAMPH1_01G07541	1	1	1	1	1	1
	FGRAMPH1_01G07553	1	1	0	1	1	1
	FGRAMPH1_01G07649	0	1	0	1	1	1
	FGRAMPH1_01G07735	0	1	0	1	1	1
	FGRAMPH1_01G07803	1	1	0	1	1	1
	FGRAMPH1_01G07825	1	1	0	1	1	1
	FGRAMPH1_01G07867	1	1	0	1	1	1
	FGRAMPH1_01G07871	1	1	1	1	1	1
	FGRAMPH1_01G07985	0	1	0	1	1	1
	FGRAMPH1_01G07995	1	1	1	1	0	1
	FGRAMPH1_01G08371	1	1	0	1	1	1
	FGRAMPH1_01G08373	1	1	1	1	1	1
	FGRAMPH1_01G08385	1	1	0	1	1	1
	FGRAMPH1_01G08413	1	1	0	1	0	1
	FGRAMPH1_01G08415	1	1	1	1	1	1
	FGRAMPH1_01G08417	1	1	0	1	0	0
	FGRAMPH1_01G08419	1	1	1	1	1	1
	FGRAMPH1_01G08427	1	1	0	0	1	1
	FGRAMPH1_01G08483	1	1	0	1	1	1
	FGRAMPH1_01G08489	1	1	0	1	1	1
	FGRAMPH1_01G08497	1	1	0	1	1	1
	FGRAMPH1_01G08521	1	1	0	1	1	1
	FGRAMPH1_01G08527	0	1	0	1	1	0
	FGRAMPH1_01G08577	0	1	0	1	1	1
	FGRAMPH1_01G08583	1	1	0	1	1	1
	FGRAMPH1_01G08633	1	1	0	1	1	1
	FGRAMPH1_01G08665	1	1	0	1	0	0
	FGRAMPH1_01G08669	1	1	0	1	1	1
	FGRAMPH1_01G08675	1	1	0	1	1	1
	FGRAMPH1_01G08679	1	1	1	1	1	1
	FGRAMPH1_01G08795	1	1	1	1	1	1
	FGRAMPH1_01G08841	1	1	0	1	1	1
	FGRAMPH1_01G08857	1	1	1	1	1	1
	FGRAMPH1_01G08859	1	1	0	1	1	1
	FGRAMPH1_01G08865	1	1	1	1	0	0
	FGRAMPH1_01G08877	0	1	0	1	1	1
	FGRAMPH1_01G08879	0	1	0	1	1	1
	FGRAMPH1_01G08905	1	1	0	0	1	0
	FGRAMPH1_01G08907	1	1	0	1	1	1
	FGRAMPH1_01G08909	1	1	0	1	1	1
	FGRAMPH1_01G08915	1	1	0	1	1	1
	FGRAMPH1_01G08933	1	1	1	1	0	0
	FGRAMPH1_01G08973	1	1	0	1	0	0
	FGRAMPH1_01G08991	1	1	0	0	1	1
	FGRAMPH1_01G08995	1	1	0	1	1	1
	FGRAMPH1_01G09061	1	1	0	1	0	1
	FGRAMPH1_01G09149	0	1	0	0	1	0
	FGRAMPH1_01G09179	1	1	1	1	1	1
	FGRAMPH1_01G09213	1	1	1	1	1	1
	FGRAMPH1_01G09281	1	1	0	1	1	1
	FGRAMPH1_01G09287	1	1	0	0	1	0
	FGRAMPH1_01G09329	1	1	0	1	1	1
	FGRAMPH1_01G09337	1	1	0	1	1	1
	FGRAMPH1_01G09375	1	1	0	1	1	1
	FGRAMPH1_01G09435	1	1	0	1	1	1
	FGRAMPH1_01G09441	1	1	0	1	1	1
	FGRAMPH1_01G09627	1	1	0	1	1	1
	FGRAMPH1_01G09831	0	1	0	1	1	1
	FGRAMPH1_01G09901	1	1	0	1	1	1
	FGRAMPH1_01G09999	0	1	0	1	1	1
	FGRAMPH1_01G10097	1	1	0	1	1	1
	FGRAMPH1_01G10099	1	1	1	1	1	1
	FGRAMPH1_01G10101	1	1	0	1	1	1
	FGRAMPH1_01G10109	0	1	0	1	1	1
	FGRAMPH1_01G10131	1	1	0	1	1	1
	FGRAMPH1_01G10205	1	1	0	1	1	1
	FGRAMPH1_01G10239	0	1	0	1	1	1
	FGRAMPH1_01G10249	1	1	0	1	1	1
	FGRAMPH1_01G10313	0	1	0	1	1	1
	FGRAMPH1_01G10501	1	1	0	1	1	1
	FGRAMPH1_01G10519	0	1	0	1	1	1
	FGRAMPH1_01G10719	1	1	0	1	1	1
	FGRAMPH1_01G10749	1	1	1	1	1	1
	FGRAMPH1_01G10769	0	1	0	1	1	1
	FGRAMPH1_01G10819	1	1	0	1	1	1
	FGRAMPH1_01G10925	1	1	0	1	1	1
	FGRAMPH1_01G11145	1	1	0	1	1	1
	FGRAMPH1_01G11189	0	1	0	0	1	1
	FGRAMPH1_01G11359	1	1	0	1	1	0
	FGRAMPH1_01G11435	1	1	0	1	1	1
	FGRAMPH1_01G11479	0	1	0	1	1	1
	FGRAMPH1_01G11483	1	1	0	0	1	1
	FGRAMPH1_01G11497	0	1	0	1	1	1
	FGRAMPH1_01G11549	0	1	0	1	0	0
	FGRAMPH1_01G11555	0	1	0	1	1	1
	FGRAMPH1_01G11559	1	1	0	1	1	1
	FGRAMPH1_01G11563	1	1	0	1	1	1
	FGRAMPH1_01G11567	1	1	1	1	1	1
	FGRAMPH1_01G11571	1	1	0	1	1	1
	FGRAMPH1_01G11579	0	1	0	1	1	1
	FGRAMPH1_01G11585	0	1	0	1	1	1
	FGRAMPH1_01G11597	1	1	0	0	1	1
	FGRAMPH1_01G11601	0	1	0	1	0	0
	FGRAMPH1_01G11607	0	1	0	1	1	1
	FGRAMPH1_01G11609	0	1	0	1	1	1
	FGRAMPH1_01G11633	1	1	0	1	1	1
	FGRAMPH1_01G11649	1	1	0	1	1	1
	FGRAMPH1_01G11655	1	1	0	1	1	1
	FGRAMPH1_01G11667	0	1	0	1	1	1
	FGRAMPH1_01G11671	0	1	0	1	1	1
	FGRAMPH1_01G11693	1	1	0	1	1	1
	FGRAMPH1_01G11755	1	1	0	1	1	1
	FGRAMPH1_01G11821	0	1	0	1	1	1
	FGRAMPH1_01G11823	1	1	0	1	1	1
	FGRAMPH1_01G11843	1	1	0	1	0	0
	FGRAMPH1_01G11847	1	1	1	1	1	1
	FGRAMPH1_01G11857	1	1	0	1	1	1
	FGRAMPH1_01G11883	1	1	1	1	1	1
	FGRAMPH1_01G11927	1	1	1	1	1	1
	FGRAMPH1_01G11933	1	1	0	1	1	1
	FGRAMPH1_01G11939	1	1	0	1	1	1
	FGRAMPH1_01G11943	1	1	0	1	1	1
	FGRAMPH1_01G11987	1	1	0	1	1	1
	FGRAMPH1_01G12051	1	1	0	0	1	1
	FGRAMPH1_01G12095	1	1	0	1	1	1
	FGRAMPH1_01G12111	0	1	0	1	1	1
	FGRAMPH1_01G12115	1	1	1	1	1	1
	FGRAMPH1_01G12131	1	1	0	0	0	1
	FGRAMPH1_01G12135	1	1	0	1	1	1
	FGRAMPH1_01G12165	0	1	0	1	1	1
	FGRAMPH1_01G12193	1	1	0	1	1	1
	FGRAMPH1_01G12195	1	1	0	1	1	1
	FGRAMPH1_01G12211	1	1	0	1	1	1
	FGRAMPH1_01G12213	1	1	1	1	1	1
	FGRAMPH1_01G12239	1	1	0	1	1	1
	FGRAMPH1_01G12283	1	1	0	1	1	1
	FGRAMPH1_01G12287	1	1	0	0	1	1
	FGRAMPH1_01G12293	1	1	0	1	1	1
	FGRAMPH1_01G12323	1	1	0	1	1	1
	FGRAMPH1_01G12327	1	1	0	1	1	1
	FGRAMPH1_01G12329	1	1	1	1	1	1
	FGRAMPH1_01G12409	1	1	1	1	1	1
	FGRAMPH1_01G12479	1	1	0	1	1	1
	FGRAMPH1_01G12481	0	1	0	1	1	1
	FGRAMPH1_01G12525	1	1	1	1	1	1
	FGRAMPH1_01G12527	1	1	0	1	1	1
	FGRAMPH1_01G12551	1	1	0	1	1	1
	FGRAMPH1_01G12563	1	1	0	1	1	1
	FGRAMPH1_01G12575	1	1	0	1	1	1
	FGRAMPH1_01G12585	1	1	0	1	1	1
	FGRAMPH1_01G12591	1	1	0	1	1	1
	FGRAMPH1_01G12595	0	1	0	1	1	1
	FGRAMPH1_01G12629	1	1	0	1	1	1
	FGRAMPH1_01G12655	1	1	0	1	1	1
	FGRAMPH1_01G12665	0	1	0	1	1	1
	FGRAMPH1_01G12703	0	1	0	1	1	1
	FGRAMPH1_01G12737	1	1	0	1	1	1
	FGRAMPH1_01G12741	1	1	0	1	1	1
	FGRAMPH1_01G12753	0	1	0	1	1	1
	FGRAMPH1_01G12759	1	1	0	0	1	1
	FGRAMPH1_01G12775	1	1	0	1	1	1
	FGRAMPH1_01G12781	1	1	0	1	1	1
	FGRAMPH1_01G12793	1	1	0	1	1	1
	FGRAMPH1_01G12811	1	1	0	0	1	1
	FGRAMPH1_01G12869	0	1	0	1	1	1
	FGRAMPH1_01G12877	0	1	0	1	1	1
	FGRAMPH1_01G12895	1	1	0	1	1	1
	FGRAMPH1_01G12903	1	1	0	1	1	1
	FGRAMPH1_01G12921	1	1	0	1	1	1
	FGRAMPH1_01G12927	1	1	0	1	1	1
	FGRAMPH1_01G12939	1	1	0	1	1	1
	FGRAMPH1_01G12985	0	1	0	1	1	1
	FGRAMPH1_01G12989	0	1	0	1	1	1
	FGRAMPH1_01G13033	1	1	0	1	1	1
	FGRAMPH1_01G13073	0	1	0	1	1	1
	FGRAMPH1_01G13075	0	1	0	1	1	1
	FGRAMPH1_01G13095	0	1	0	1	1	1
	FGRAMPH1_01G13099	1	1	1	1	1	1
	FGRAMPH1_01G13101	0	1	0	1	1	1
	FGRAMPH1_01G13145	1	1	0	1	1	1
	FGRAMPH1_01G13173	1	1	0	1	1	1
	FGRAMPH1_01G13185	0	1	0	1	1	1
	FGRAMPH1_01G13187	1	1	0	1	1	1
	FGRAMPH1_01G13197	1	1	0	1	1	1
	FGRAMPH1_01G13203	0	1	0	1	1	1
	FGRAMPH1_01G13221	0	1	0	1	1	1
	FGRAMPH1_01G13223	0	1	0	1	1	1
	FGRAMPH1_01G13225	1	1	0	1	1	1
	FGRAMPH1_01G13235	1	1	1	1	1	1
	FGRAMPH1_01G13251	1	1	0	1	1	1
	FGRAMPH1_01G13253	1	1	1	1	1	1
	FGRAMPH1_01G13257	1	1	0	1	1	1
	FGRAMPH1_01G13259	0	1	0	1	1	1
	FGRAMPH1_01G13287	1	1	0	1	1	1
	FGRAMPH1_01G13319	1	1	0	1	1	1
	FGRAMPH1_01G13329	1	1	0	1	1	1
	FGRAMPH1_01G13337	0	1	0	1	1	1
	FGRAMPH1_01G13409	0	1	0	1	1	1
	FGRAMPH1_01G13439	1	1	0	1	1	1
	FGRAMPH1_01G13483	0	1	0	1	1	1
	FGRAMPH1_01G13513	0	1	0	1	1	1
	FGRAMPH1_01G13515	1	1	0	1	1	1
	FGRAMPH1_01G13589	1	1	0	1	1	1
	FGRAMPH1_01G13593	1	1	0	1	1	1
	FGRAMPH1_01G13597	1	1	0	1	1	1
	FGRAMPH1_01G13609	0	1	0	1	1	1
	FGRAMPH1_01G13619	0	1	0	1	1	1
	FGRAMPH1_01G13647	1	1	0	1	1	1
	FGRAMPH1_01G13699	0	1	0	1	1	1
	FGRAMPH1_01G13711	0	1	0	0	0	1
	FGRAMPH1_01G13719	0	1	0	1	1	1
	FGRAMPH1_01G13725	1	1	0	1	1	1
	FGRAMPH1_01G13769	0	1	0	1	1	1
	FGRAMPH1_01G13775	1	1	1	1	1	1
	FGRAMPH1_01G13815	1	1	1	1	1	1
	FGRAMPH1_01G13833	1	1	0	1	1	1
	FGRAMPH1_01G13847	1	1	0	1	1	1
	FGRAMPH1_01G13859	1	1	0	1	1	1
	FGRAMPH1_01G13867	1	1	1	1	1	1
	FGRAMPH1_01G13883	1	1	0	1	1	1
	FGRAMPH1_01G13903	1	1	0	1	1	1
	FGRAMPH1_01G13909	1	1	0	1	1	1
	FGRAMPH1_01G13931	1	1	0	1	1	1
	FGRAMPH1_01G13979	0	1	0	1	0	1
	FGRAMPH1_01G13981	0	1	0	1	1	1
	FGRAMPH1_01G13983	1	1	0	1	1	1
	FGRAMPH1_01G13999	1	1	0	1	1	1
	FGRAMPH1_01G14011	0	1	0	1	1	1
	FGRAMPH1_01G14021	1	1	0	1	1	1
	FGRAMPH1_01G14041	1	1	0	1	1	1
	FGRAMPH1_01G14059	1	1	0	1	1	1
	FGRAMPH1_01G14115	0	1	0	1	1	1
	FGRAMPH1_01G14147	1	1	0	1	1	1
	FGRAMPH1_01G14163	1	1	0	1	1	1
	FGRAMPH1_01G14187	0	1	0	1	1	1
	FGRAMPH1_01G14273	1	1	0	1	1	1
	FGRAMPH1_01G14277	1	1	0	1	1	1
	FGRAMPH1_01G14329	0	1	0	1	1	1
	FGRAMPH1_01G14353	1	1	0	1	1	1
	FGRAMPH1_01G14365	1	1	0	1	1	1
	FGRAMPH1_01G14405	1	1	0	1	1	1
	FGRAMPH1_01G14407	1	1	0	1	1	1
	FGRAMPH1_01G14417	1	1	0	1	1	1
	FGRAMPH1_01G14421	0	1	0	0	1	0
	FGRAMPH1_01G14481	0	1	0	1	1	1
	FGRAMPH1_01G14585	0	1	0	1	1	1
	FGRAMPH1_01G14643	0	1	0	1	1	1
	FGRAMPH1_01G14727	0	1	0	1	1	1
	FGRAMPH1_01G14795	0	1	0	1	1	1
	FGRAMPH1_01G14797	0	1	0	1	1	1
	FGRAMPH1_01G14803	1	1	0	1	1	1
	FGRAMPH1_01G14815	1	1	0	1	1	1
	FGRAMPH1_01G15131	1	1	0	1	1	1
	FGRAMPH1_01G15135	1	1	0	0	1	1
	FGRAMPH1_01G15171	1	1	0	1	1	1
	FGRAMPH1_01G15187	1	1	0	1	1	1
	FGRAMPH1_01G15191	1	1	0	1	1	1
	FGRAMPH1_01G15281	0	1	0	1	1	1
	FGRAMPH1_01G15293	1	1	0	1	1	1
	FGRAMPH1_01G15317	1	1	1	1	1	1
	FGRAMPH1_01G15319	1	1	0	1	1	1
	FGRAMPH1_01G15383	0	1	0	1	1	1
	FGRAMPH1_01G15425	0	1	0	1	1	1
	FGRAMPH1_01G15463	1	1	1	1	1	1
	FGRAMPH1_01G15517	1	1	0	1	0	1
	FGRAMPH1_01G15555	1	1	0	1	1	1
	FGRAMPH1_01G15589	1	1	0	1	0	1
	FGRAMPH1_01G15611	0	1	0	1	1	1
	FGRAMPH1_01G15633	1	1	0	1	1	1
	FGRAMPH1_01G15637	1	1	1	1	1	1
	FGRAMPH1_01G15675	1	1	0	1	1	1
	FGRAMPH1_01G15685	1	1	0	1	1	1
	FGRAMPH1_01G15725	1	1	1	1	1	1
	FGRAMPH1_01G15787	1	1	0	0	0	1
	FGRAMPH1_01G15789	1	1	0	1	1	1
	FGRAMPH1_01G15791	1	1	0	1	1	1
	FGRAMPH1_01G15793	1	1	0	0	0	1
	FGRAMPH1_01G15811	1	1	0	1	1	1
	FGRAMPH1_01G15823	0	1	0	1	1	1
	FGRAMPH1_01G15831	1	1	1	1	1	1
	FGRAMPH1_01G15867	1	1	0	1	1	1
	FGRAMPH1_01G15873	0	1	0	1	1	1
	FGRAMPH1_01G15893	0	1	0	1	1	1
	FGRAMPH1_01G15901	1	1	0	1	1	1
	FGRAMPH1_01G15939	1	1	0	1	1	0
	FGRAMPH1_01G15959	1	1	0	1	1	1
	FGRAMPH1_01G15975	1	1	0	1	1	1
	FGRAMPH1_01G16017	1	1	0	1	1	1
	FGRAMPH1_01G16047	0	1	0	1	0	0
	FGRAMPH1_01G16049	1	1	0	1	1	1
	FGRAMPH1_01G16067	0	1	0	1	1	1
	FGRAMPH1_01G16187	1	1	1	1	1	1
	FGRAMPH1_01G16193	0	1	0	1	1	1
	FGRAMPH1_01G16195	0	1	0	1	1	1
	FGRAMPH1_01G16215	0	1	0	1	1	1
	FGRAMPH1_01G16217	1	1	1	1	1	1
	FGRAMPH1_01G16233	0	1	0	1	0	0
	FGRAMPH1_01G16247	1	1	0	1	1	1
	FGRAMPH1_01G16259	0	1	0	1	1	1
	FGRAMPH1_01G16273	1	1	1	1	1	1
	FGRAMPH1_01G16315	1	1	0	1	1	1
	FGRAMPH1_01G16355	1	1	0	1	1	1
	FGRAMPH1_01G16385	1	1	0	1	1	1
	FGRAMPH1_01G16387	0	1	0	1	1	1
	FGRAMPH1_01G16401	1	1	0	1	0	0
	FGRAMPH1_01G16429	1	1	0	1	1	1
	FGRAMPH1_01G16515	1	1	0	1	1	1
	FGRAMPH1_01G16533	1	1	0	1	1	1
	FGRAMPH1_01G16553	0	1	0	1	1	1
	FGRAMPH1_01G16647	1	1	0	1	1	1
	FGRAMPH1_01G16669	0	1	0	1	1	1
	FGRAMPH1_01G16679	1	1	0	1	1	1
	FGRAMPH1_01G16717	1	1	0	1	1	1
	FGRAMPH1_01G16773	1	1	0	1	1	1
	FGRAMPH1_01G16775	1	1	0	1	1	1
	FGRAMPH1_01G16793	0	1	0	1	1	1
	FGRAMPH1_01G16843	0	1	0	1	1	1
	FGRAMPH1_01G16849	1	1	0	1	1	1
	FGRAMPH1_01G16939	0	1	0	1	1	1
	FGRAMPH1_01G16959	1	1	1	1	1	1
	FGRAMPH1_01G16965	1	1	0	1	1	1
	FGRAMPH1_01G17001	0	1	0	1	1	1
	FGRAMPH1_01G17025	1	1	0	1	1	1
	FGRAMPH1_01G17059	1	1	0	1	1	1
	FGRAMPH1_01G17063	1	1	0	1	1	1
	FGRAMPH1_01G17241	0	1	0	1	1	1
	FGRAMPH1_01G17249	1	1	0	1	1	1
	FGRAMPH1_01G17263	1	1	1	1	1	1
	FGRAMPH1_01G17281	1	1	0	1	1	1
	FGRAMPH1_01G17283	1	1	1	1	1	1
	FGRAMPH1_01G17423	1	1	1	1	1	1
	FGRAMPH1_01G17429	0	1	0	1	1	1
	FGRAMPH1_01G17493	0	1	0	1	1	1
	FGRAMPH1_01G17547	1	1	0	1	1	1
	FGRAMPH1_01G17707	0	1	0	1	1	1
	FGRAMPH1_01G17727	0	1	0	1	1	1
	FGRAMPH1_01G17837	1	1	0	1	1	1
	FGRAMPH1_01G17933	0	1	0	1	1	1
	FGRAMPH1_01G17957	1	1	0	1	1	1
	FGRAMPH1_01G17991	1	1	0	1	1	1
	FGRAMPH1_01G18289	1	1	0	1	1	1
	FGRAMPH1_01G18291	0	1	0	1	1	1
	FGRAMPH1_01G18317	1	1	1	1	1	1
	FGRAMPH1_01G18353	1	1	0	1	1	1
	FGRAMPH1_01G18381	0	1	0	1	1	1
	FGRAMPH1_01G18389	1	1	0	1	1	1
	FGRAMPH1_01G18431	0	1	0	1	1	1
	FGRAMPH1_01G18451	1	1	0	1	1	1
	FGRAMPH1_01G18493	1	1	0	1	1	1
	FGRAMPH1_01G18577	0	1	0	1	1	1
	FGRAMPH1_01G18695	1	1	0	1	1	1
	FGRAMPH1_01G18783	1	1	1	1	1	1
	FGRAMPH1_01G18795	1	1	0	1	1	1
	FGRAMPH1_01G18845	0	1	0	1	1	1
	FGRAMPH1_01G18875	1	1	0	1	1	1
	FGRAMPH1_01G18905	0	1	0	1	1	1
	FGRAMPH1_01G18907	1	1	0	1	1	1
	FGRAMPH1_01G18917	1	1	0	1	1	1
	FGRAMPH1_01G18955	1	1	0	0	0	1
	FGRAMPH1_01G18993	0	1	0	1	1	1
	FGRAMPH1_01G19051	1	1	0	1	1	1
	FGRAMPH1_01G19107	1	1	0	1	1	1
	FGRAMPH1_01G19211	0	1	0	1	1	1
	FGRAMPH1_01G19219	0	1	0	1	1	1
	FGRAMPH1_01G19283	0	1	0	1	1	1
	FGRAMPH1_01G19297	0	1	0	1	1	1
	FGRAMPH1_01G19311	1	1	0	1	1	1
	FGRAMPH1_01G19339	1	1	0	1	1	1
	FGRAMPH1_01G19373	0	1	0	1	1	1
	FGRAMPH1_01G19389	1	1	0	1	1	1
	FGRAMPH1_01G19507	0	1	0	1	1	1
	FGRAMPH1_01G19521	0	1	0	1	1	1
	FGRAMPH1_01G19551	1	1	1	1	1	1
	FGRAMPH1_01G19553	1	1	0	1	1	1
	FGRAMPH1_01G19831	1	1	0	1	1	1
	FGRAMPH1_01G19835	1	1	1	1	1	1
	FGRAMPH1_01G19927	1	1	0	1	1	1
	FGRAMPH1_01G20055	0	1	0	1	1	1
	FGRAMPH1_01G20207	0	1	0	1	1	1
	FGRAMPH1_01G20331	1	1	0	1	1	1
	FGRAMPH1_01G20391	0	1	0	1	1	1
	FGRAMPH1_01G20393	0	1	0	1	1	1
	FGRAMPH1_01G20455	1	1	0	1	1	1
	FGRAMPH1_01G20461	1	1	0	1	1	1
	FGRAMPH1_01G20507	0	1	0	1	1	1
	FGRAMPH1_01G20523	1	1	0	1	1	1
	FGRAMPH1_01G20527	1	1	0	1	1	1
	FGRAMPH1_01G20647	0	1	0	1	1	1
	FGRAMPH1_01G20807	0	1	0	1	1	1
	FGRAMPH1_01G20847	1	1	1	1	1	1
	FGRAMPH1_01G20889	1	1	0	0	1	1
	FGRAMPH1_01G20893	1	1	0	1	1	1
	FGRAMPH1_01G20941	1	1	0	1	1	1
	FGRAMPH1_01G20949	1	1	0	1	1	1
	FGRAMPH1_01G20973	1	1	0	1	1	1
	FGRAMPH1_01G20977	1	1	0	1	1	1
	FGRAMPH1_01G21001	1	1	0	1	1	1
	FGRAMPH1_01G21003	1	1	0	1	1	1
	FGRAMPH1_01G21009	0	1	0	1	1	1
	FGRAMPH1_01G21069	1	1	0	1	1	1
	FGRAMPH1_01G21071	1	1	1	1	1	1
	FGRAMPH1_01G21081	1	1	0	1	1	1
	FGRAMPH1_01G21085	1	1	0	1	1	1
	FGRAMPH1_01G21105	0	1	0	1	1	1
	FGRAMPH1_01G21107	0	1	0	1	1	1
	FGRAMPH1_01G21147	1	1	0	1	1	1
	FGRAMPH1_01G21173	1	1	0	1	1	1
	FGRAMPH1_01G21209	0	1	0	1	1	1
	FGRAMPH1_01G21211	1	1	0	1	1	1
	FGRAMPH1_01G21215	1	1	0	1	1	1
	FGRAMPH1_01G21233	1	1	0	1	1	1
	FGRAMPH1_01G21249	1	1	0	1	1	1
	FGRAMPH1_01G21277	0	1	0	1	1	1
	FGRAMPH1_01G21315	0	1	0	1	1	1
	FGRAMPH1_01G21317	1	1	1	1	1	1
	FGRAMPH1_01G21371	1	1	0	1	1	1
	FGRAMPH1_01G21387	1	1	0	1	1	1
	FGRAMPH1_01G21389	0	1	0	1	1	1
	FGRAMPH1_01G21423	1	1	0	1	1	1
	FGRAMPH1_01G21435	1	1	0	1	1	1
	FGRAMPH1_01G21453	1	1	0	1	1	1
	FGRAMPH1_01G21469	0	1	0	1	1	1
	FGRAMPH1_01G21471	0	1	0	1	1	1
	FGRAMPH1_01G21485	1	1	0	1	1	1
	FGRAMPH1_01G21529	0	1	0	1	1	1
	FGRAMPH1_01G21531	1	1	0	1	1	0
	FGRAMPH1_01G21537	1	1	0	1	1	1
	FGRAMPH1_01G21541	0	1	0	1	1	1
	FGRAMPH1_01G21545	1	1	0	1	1	1
	FGRAMPH1_01G21555	1	1	1	1	1	1
	FGRAMPH1_01G21605	1	1	1	1	1	1
	FGRAMPH1_01G21639	0	1	0	1	1	1
	FGRAMPH1_01G21681	1	1	0	1	1	1
	FGRAMPH1_01G21737	1	1	0	1	1	1
	FGRAMPH1_01G21741	1	1	0	1	1	1
	FGRAMPH1_01G21743	0	1	0	1	1	1
	FGRAMPH1_01G21749	0	1	0	1	0	1
	FGRAMPH1_01G21763	1	1	1	1	1	1
	FGRAMPH1_01G21785	1	1	1	1	1	1
	FGRAMPH1_01G21817	1	1	0	0	1	1
	FGRAMPH1_01G21895	1	1	1	1	1	1
	FGRAMPH1_01G21909	1	1	0	0	1	1
	FGRAMPH1_01G21933	1	1	0	1	1	1
	FGRAMPH1_01G21939	1	1	0	1	1	1
	FGRAMPH1_01G21967	0	1	0	1	1	1
	FGRAMPH1_01G22039	1	1	0	1	1	1
	FGRAMPH1_01G22073	1	1	0	1	1	1
	FGRAMPH1_01G22083	1	1	0	0	1	1
	FGRAMPH1_01G22087	1	1	0	1	1	1
	FGRAMPH1_01G22113	1	1	1	1	1	1
	FGRAMPH1_01G22133	1	1	0	0	1	0
	FGRAMPH1_01G22145	0	1	0	0	1	0
	FGRAMPH1_01G22149	0	1	0	1	1	1
	FGRAMPH1_01G22187	0	1	0	1	1	1
	FGRAMPH1_01G22193	1	1	0	1	1	1
	FGRAMPH1_01G22209	1	1	0	1	0	0
	FGRAMPH1_01G22215	0	1	0	1	1	1
	FGRAMPH1_01G22261	1	1	0	1	0	0
	FGRAMPH1_01G22295	1	1	0	1	1	1
	FGRAMPH1_01G22309	0	1	0	1	1	1
	FGRAMPH1_01G22311	1	1	0	1	1	1
	FGRAMPH1_01G22335	1	1	0	1	1	1
	FGRAMPH1_01G22341	1	1	0	1	1	1
	FGRAMPH1_01G22349	1	1	0	1	1	1
	FGRAMPH1_01G22351	1	1	0	1	1	1
	FGRAMPH1_01G22393	0	1	0	1	1	1
	FGRAMPH1_01G22439	1	1	1	1	1	1
	FGRAMPH1_01G22463	0	1	0	1	1	1
	FGRAMPH1_01G22507	1	1	0	1	1	1
	FGRAMPH1_01G22541	1	1	0	1	1	1
	FGRAMPH1_01G22595	0	1	0	1	1	1
	FGRAMPH1_01G22613	1	1	0	1	1	1
	FGRAMPH1_01G22617	0	1	0	1	1	1
	FGRAMPH1_01G22671	0	1	0	1	1	1
	FGRAMPH1_01G22687	1	1	0	1	1	1
	FGRAMPH1_01G22711	1	1	0	1	1	1
	FGRAMPH1_01G22715	1	1	1	1	1	1
	FGRAMPH1_01G22735	0	1	0	1	1	1
	FGRAMPH1_01G22849	0	1	0	1	1	1
	FGRAMPH1_01G22861	0	1	0	1	1	1
	FGRAMPH1_01G22895	1	1	0	1	1	1
	FGRAMPH1_01G22907	0	1	0	1	1	1
	FGRAMPH1_01G22979	0	1	0	1	1	1
	FGRAMPH1_01G23025	0	1	0	1	1	1
	FGRAMPH1_01G23035	0	1	0	1	1	0
	FGRAMPH1_01G23057	0	1	0	1	1	1
	FGRAMPH1_01G23143	0	1	0	1	1	1
	FGRAMPH1_01G23167	1	1	0	1	1	1
	FGRAMPH1_01G23205	0	1	0	1	1	1
	FGRAMPH1_01G23317	0	1	0	1	1	1
	FGRAMPH1_01G23443	0	1	0	1	1	1
	FGRAMPH1_01G23695	1	1	0	1	1	1
	FGRAMPH1_01G23737	1	1	1	1	1	1
	FGRAMPH1_01G23771	1	1	1	1	1	1
	FGRAMPH1_01G23841	0	1	0	1	1	1
	FGRAMPH1_01G23891	0	1	0	1	1	1
	FGRAMPH1_01G23945	1	1	0	1	1	1
	FGRAMPH1_01G24109	1	1	0	1	1	1
	FGRAMPH1_01G24231	1	1	0	1	1	1
	FGRAMPH1_01G24233	0	1	0	1	1	1
	FGRAMPH1_01G24253	1	1	0	1	1	1
	FGRAMPH1_01G24347	0	1	0	1	1	1
	FGRAMPH1_01G24375	0	1	0	1	1	1
	FGRAMPH1_01G24389	1	1	0	1	1	1
	FGRAMPH1_01G24623	0	1	0	1	1	1
	FGRAMPH1_01G24669	1	1	0	1	1	1
	FGRAMPH1_01G24705	0	1	0	1	1	1
	FGRAMPH1_01G24877	0	1	0	1	1	1
	FGRAMPH1_01G24939	0	1	0	1	1	1
	FGRAMPH1_01G25033	1	1	0	0	1	1
	FGRAMPH1_01G25079	1	1	0	1	1	1
	FGRAMPH1_01G25097	1	1	0	1	1	1
	FGRAMPH1_01G25115	0	1	0	1	1	1
	FGRAMPH1_01G25187	1	1	0	1	1	1
	FGRAMPH1_01G25243	1	1	0	1	1	1
	FGRAMPH1_01G25271	1	1	0	1	1	1
	FGRAMPH1_01G25287	0	1	0	1	1	1
	FGRAMPH1_01G25295	1	1	0	1	1	1
	FGRAMPH1_01G25339	1	1	0	1	1	1
	FGRAMPH1_01G25343	0	1	0	1	1	1
	FGRAMPH1_01G25345	1	1	0	1	1	1
	FGRAMPH1_01G25367	1	1	0	1	1	1
	FGRAMPH1_01G25477	0	1	0	1	1	1
	FGRAMPH1_01G25479	1	1	0	1	1	1
	FGRAMPH1_01G25597	1	1	0	1	1	1
	FGRAMPH1_01G25599	1	1	0	1	0	0
	FGRAMPH1_01G25625	1	1	0	1	1	1
	FGRAMPH1_01G25635	1	1	0	1	1	1
	FGRAMPH1_01G25637	1	1	0	1	1	1
	FGRAMPH1_01G25645	1	1	0	1	0	1
	FGRAMPH1_01G25683	1	1	0	1	1	1
	FGRAMPH1_01G25713	0	1	0	1	1	1
	FGRAMPH1_01G25749	0	1	0	1	1	1
	FGRAMPH1_01G25755	0	1	0	1	1	1
	FGRAMPH1_01G25769	1	1	0	1	0	1
	FGRAMPH1_01G25787	1	1	0	1	1	1
	FGRAMPH1_01G25839	1	1	1	1	1	1
	FGRAMPH1_01G25857	1	1	1	1	1	1
	FGRAMPH1_01G25921	1	1	0	1	1	1
	FGRAMPH1_01G25929	0	1	0	1	1	1
	FGRAMPH1_01G25981	0	1	0	1	1	1
	FGRAMPH1_01G25985	0	1	0	1	1	1
	FGRAMPH1_01G26081	1	1	0	1	1	1
	FGRAMPH1_01G26153	1	1	0	1	1	1
	FGRAMPH1_01G26183	1	1	0	1	1	1
	FGRAMPH1_01G26199	1	1	0	1	1	1
	FGRAMPH1_01G26353	0	1	0	1	1	1
	FGRAMPH1_01G26375	0	1	0	1	1	1
	FGRAMPH1_01G26379	0	1	0	1	1	1
	FGRAMPH1_01G26439	1	1	0	1	1	1
	FGRAMPH1_01G26481	0	1	0	1	1	1
	FGRAMPH1_01G26591	1	1	0	1	1	1
	FGRAMPH1_01G26593	0	1	0	1	1	1
	FGRAMPH1_01G26623	0	1	0	1	1	1
	FGRAMPH1_01G26711	1	1	0	1	1	1
	FGRAMPH1_01G26737	0	1	0	1	1	1
	FGRAMPH1_01G26769	1	1	0	1	1	1
	FGRAMPH1_01G26995	0	1	0	1	1	1
	FGRAMPH1_01G27003	0	1	0	1	1	1
	FGRAMPH1_01G27079	0	1	0	1	1	1
	FGRAMPH1_01G27111	0	1	0	1	1	1
	FGRAMPH1_01G27181	0	1	0	1	1	1
	FGRAMPH1_01G27185	0	1	0	1	1	1
	FGRAMPH1_01G27189	0	1	0	1	1	1
	FGRAMPH1_01G27207	1	1	1	1	1	1
	FGRAMPH1_01G27223	0	1	0	1	1	1
	FGRAMPH1_01G27257	1	1	0	1	1	1
	FGRAMPH1_01G27265	0	1	0	1	1	1
	FGRAMPH1_01G27287	1	1	0	1	1	1
	FGRAMPH1_01G27305	0	1	0	0	0	1
	FGRAMPH1_01G27325	1	1	0	1	1	1
	FGRAMPH1_01G27357	1	1	0	1	1	1
	FGRAMPH1_01G27423	0	1	0	1	1	1
	FGRAMPH1_01G27447	1	1	0	0	0	1
	FGRAMPH1_01G27457	0	1	0	1	1	1
	FGRAMPH1_01G27507	1	1	0	1	1	1
	FGRAMPH1_01G27515	1	1	0	1	1	1
	FGRAMPH1_01G27615	0	1	0	1	1	1
	FGRAMPH1_01G27669	0	1	0	1	1	1
	FGRAMPH1_01G27789	1	1	0	1	1	1
	FGRAMPH1_01G27823	1	1	0	1	1	1
	FGRAMPH1_01G27829	1	1	0	1	1	1
	FGRAMPH1_01G27831	0	1	0	1	1	1
	FGRAMPH1_01G27839	0	1	0	1	0	1
	FGRAMPH1_01G27865	1	1	0	1	1	1
	FGRAMPH1_01G27867	1	1	0	0	1	1
	FGRAMPH1_01G27933	0	1	0	1	1	1
	FGRAMPH1_01G27943	1	1	1	1	1	1
	FGRAMPH1_01G27945	0	1	0	1	1	1
	FGRAMPH1_01G27963	1	1	0	1	1	1
	FGRAMPH1_01G27993	1	1	0	0	0	1
	FGRAMPH1_01G28003	1	1	0	1	1	1
	FGRAMPH1_01G28051	1	1	0	0	1	1
	FGRAMPH1_01G28081	0	1	0	1	1	1
	FGRAMPH1_01G28085	1	1	1	1	1	1
	FGRAMPH1_01G28151	1	1	0	1	1	1
	UnChr00317	1	1	0	0	1	0
	UnChr01881	1	1	0	0	0	1
	UnChr02444	1	1	0	0	0	1
	UnChr02460	1	1	0	1	0	0
	UnChr02530	1	1	0	0	0	1
	UnChr02917	1	1	0	0	0	1
	UnChr03133	1	1	0	1	0	0
	UnChr03203	1	1	0	0	0	1
