# Supplementary material for: Fusarium graminearum Infection Strategy in Wheat Involves a Highly Conserved Genetic Program That Controls the Expression of a Core Effectome
Source: Int J Mol Sci. 2022 Feb 8;23(3):1914. doi: 10.3390/ijms23031914 (PMC8836836; doi:10.3390/ijms23031914)
Supplement: Supplementary file 1 [file ijms-23-01914-s001.zip › Supplementary_Files/SupplementaryTableS4_CoreEffectomeCharacteristics.xlsx]

## Sheet: Supplementary Table S4
	Supplementary Table S4. Resume of F. graminearum core effectors gene characteristics. Their genomic positions, host's targeted compartments, EffectorP prediction, expression dynamics in both HostV and PathoV experiments as well as their putative functions are described.
	a chromosome//start//end
	B 0 : not adressed to the compartment / 1 : adressed to the compartment
	c HostV gene's hierarchical clustering results
	d PathoV genes's hierarchical clustering results
	GeneID	Genomic_Localizationa	Chloroplast_Localizationb	Mitochondria_Localizationb	Nucleus_Localizationb	Apoplasm_Localizationb	Unknown_Localizationb	EffectorP2.0	HostV_Clusterc	PathoV_Clusterd	Pfam_Accession	Pfam_Description	GO	Phibase_ID	Phibase_GeneName	Phibase_PathogenSpecies	Phibase_Effect	MEROPS	CAZyme
	FGRAMPH1_01G00049	chr1//74163//76352	0	0	0	1	0	NA	HostV_Cluster4	PathoV_Cluster4	NA	NA	NA	NA	NA	NA	NA	NA	NA
	FGRAMPH1_01G00197	chr1//264309//264765	0	0	0	1	0	Effector	HostV_Cluster4	PathoV_Cluster4	PF09044	Kp4	GO:0005576	PHI:8666	FgKP4L-1_(FGSG_00060)	Fusarium_graminearum	reduced_virulence	NA	NA
	FGRAMPH1_01G00199	chr1//265530//265907	0	0	0	1	0	Effector	HostV_Cluster4	PathoV_Cluster4	PF09044	Kp4	GO:0005576	PHI:8667	FgKP4L-2_(FGSG_00061)	Fusarium_graminearum__Komagataella_pastoris	reduced_virulence__increased_virulence_(hypervirulence)	NA	NA
	FGRAMPH1_01G00201	chr1//267215//267672	0	0	0	1	0	Effector	HostV_Cluster4	PathoV_Cluster4	PF09044	Kp4	GO:0005576	PHI:8668	FgKP4L-3_(FGSG_00062)	Fusarium_graminearum	reduced_virulence	NA	NA
	FGRAMPH1_01G00291	chr1//359707//361351	1	0	0	0	0	Non-effector	HostV_Cluster1	PathoV_Cluster1	PF01565	FAD binding domain	GO:0016491|GO:0050660	NA	NA	NA	NA	NA	AA7
	FGRAMPH1_01G00567	chr1//682948//684688	0	0	0	0	1	Non-effector	HostV_Cluster3	PathoV_Cluster1	NA	NA	NA	NA	NA	NA	NA	NA	NA
	FGRAMPH1_01G00839	chr1//990269//992536	0	0	0	0	1	Non-effector	HostV_Cluster5	PathoV_Cluster4	PF13639	Ring finger domain	NA	NA	NA	NA	NA	NA	NA
	FGRAMPH1_01G01025	chr1//1262462//1262779	0	0	0	1	0	NA	HostV_Cluster5	PathoV_Cluster6	NA	NA	NA	NA	NA	NA	NA	NA	NA
	FGRAMPH1_01G01057	chr1//1303886//1305611	0	0	0	1	0	Non-effector	HostV_Cluster1	PathoV_Cluster1	NA	NA	NA	NA	NA	NA	NA	NA	NA
	FGRAMPH1_01G01209	chr1//1496393//1498417	1	0	0	0	0	Non-effector	HostV_Cluster3	PathoV_Cluster5	PF16010	Cytochrome domain of cellobiose dehydrogenase	NA	NA	NA	NA	NA	NA	NA
	FGRAMPH1_01G01259	chr1//1554766//1555821	0	0	0	1	0	Non-effector	HostV_Cluster7	PathoV_Cluster6	NA	NA	NA	NA	NA	NA	NA	NA	NA
	FGRAMPH1_01G01417	chr1//1765955//1766569	0	0	0	1	0	NA	HostV_Cluster4	PathoV_Cluster4	PF05051	Cytochrome C oxidase copper chaperone (COX17)	GO:0005507|GO:0005758|GO:0016531	NA	NA	NA	NA	NA	NA
	FGRAMPH1_01G01453	chr1//1820072//1822051	1	0	0	1	0	Non-effector	HostV_Cluster6	PathoV_Cluster6	PF00840	Glycosyl hydrolase family 7	GO:0004553|GO:0005975	NA	NA	NA	NA	NA	GH7
	FGRAMPH1_01G01467	chr1//1841779//1843302	0	0	0	1	0	Non-effector	HostV_Cluster5	PathoV_Cluster6	PF00080	Copper/zinc superoxide dismutase (SODC)	GO:0006801|GO:0046872	NA	NA	NA	NA	NA	NA
	FGRAMPH1_01G01499	chr1//1881206//1882526	0	0	0	1	0	Non-effector	HostV_Cluster1	PathoV_Cluster1	PF05730	CFEM domain	NA	NA	NA	NA	NA	NA	NA
	FGRAMPH1_01G01717	chr1//2202034//2202261	0	0	0	1	0	NA	HostV_Cluster1	PathoV_Cluster1	NA	NA	NA	NA	NA	NA	NA	NA	NA
	FGRAMPH1_01G01843	chr1//2393947//2397491	0	0	1	0	0	Non-effector	HostV_Cluster4	PathoV_Cluster4	PF07217	Heterokaryon incompatibility protein Het-C	NA	NA	NA	NA	NA	NA	NA
	FGRAMPH1_01G01887	chr1//2452756//2454177	0	0	0	1	0	NA	HostV_Cluster2	PathoV_Cluster1	PF00107	Zinc-binding dehydrogenase	NA	NA	NA	NA	NA	NA	NA
	FGRAMPH1_01G01937	chr1//2509893//2511339	0	0	0	0	1	Non-effector	HostV_Cluster5	PathoV_Cluster6	PF01814	Hemerythrin HHE cation binding domain	NA	NA	NA	NA	NA	NA	NA
	FGRAMPH1_01G02121	chr1//2771578//2772701	0	0	0	1	0	Non-effector	HostV_Cluster1	PathoV_Cluster1	NA	NA	NA	NA	NA	NA	NA	NA	NA
	FGRAMPH1_01G02191	chr1//2866992//2868477	0	0	1	0	0	Non-effector	HostV_Cluster5	PathoV_Cluster6	PF10287	Putative TOS1-like glycosyl hydrolase (DUF2401)	NA	NA	NA	NA	NA	NA	NA
	FGRAMPH1_01G02907	chr1//3841596//3841901	0	0	0	1	0	NA	HostV_Cluster7	PathoV_Cluster6	NA	NA	NA	NA	NA	NA	NA	NA	NA
	FGRAMPH1_01G03479	chr1//4674450//4676062	0	0	0	1	0	NA	HostV_Cluster4	PathoV_Cluster4	PF00397	WW domain	GO:0005515	NA	NA	NA	NA	NA	NA
	FGRAMPH1_01G03603	chr1//4867549//4868877	0	0	0	1	0	NA	HostV_Cluster5	PathoV_Cluster3	NA	NA	NA	NA	NA	NA	NA	NA	NA
	FGRAMPH1_01G03653	chr1//4943170//4944515	0	0	0	1	0	NA	HostV_Cluster5	PathoV_Cluster6	NA	NA	NA	NA	NA	NA	NA	NA	NA
	FGRAMPH1_01G03655	chr1//4944879//4948163	0	0	0	1	0	Non-effector	HostV_Cluster7	PathoV_Cluster6	NA	NA	NA	NA	NA	NA	NA	NA	NA
	FGRAMPH1_01G03739	chr1//5063007//5064213	0	0	0	0	1	Non-effector	HostV_Cluster3	PathoV_Cluster1	PF01070	FMN-dependent dehydrogenase	GO:0016491	NA	NA	NA	NA	NA	NA
	FGRAMPH1_01G03797	chr1//5134818//5137093	0	0	0	0	1	Non-effector	HostV_Cluster4	PathoV_Cluster6	NA	NA	NA	NA	NA	NA	NA	NA	NA
	FGRAMPH1_01G03827	chr1//5187491//5188878	0	0	0	1	0	Non-effector	HostV_Cluster1	PathoV_Cluster1	PF01083	Cutinase	GO:0016787	NA	NA	NA	NA	NA	CE5
	FGRAMPH1_01G03877	chr1//5262948//5265129	0	0	0	0	1	Non-effector	HostV_Cluster1	PathoV_Cluster2	NA	NA	NA	PHI:3984	FGSG_01588_(Sc_gpi7)	Fusarium_graminearum	unaffected_pathogenicity	NA	NA
	FGRAMPH1_01G03899	chr1//5298889//5300286	0	0	0	0	1	Non-effector	HostV_Cluster5	PathoV_Cluster3	PF00150	Cellulase (glycosyl hydrolase family 5)	GO:0004553|GO:0071704	NA	NA	NA	NA	NA	GH5_15
	FGRAMPH1_01G03959	chr1//5394434//5395591	0	0	0	0	1	Effector	HostV_Cluster1	PathoV_Cluster1	PF00150	Cellulase (glycosyl hydrolase family 5)	GO:0004553|GO:0071704	NA	NA	NA	NA	NA	GH5_5
	FGRAMPH1_01G04371	chr1//5924865//5927575	0	0	0	0	1	Non-effector	HostV_Cluster1	PathoV_Cluster2	PF02065	Melibiase	NA	NA	NA	NA	NA	NA	GH36
	FGRAMPH1_01G04425	chr1//5984091//5985347	0	0	1	1	0	Non-effector	HostV_Cluster1	PathoV_Cluster1	PF01263	Aldose 1-epimerase	GO:0005975|GO:0016853	NA	NA	NA	NA	NA	NA
	FGRAMPH1_01G04429	chr1//5986807//5987198	0	0	0	1	0	Effector	HostV_Cluster5	PathoV_Cluster4	PF06766	Fungal hydrophobin	GO:0005576	PHI:9245	Fghyd5_(FGSG_01831)	Fusarium_graminearum	reduced_virulence__unaffected_pathogenicity	NA	NA
	FGRAMPH1_01G04535	chr1//6176092//6177651	0	0	0	1	0	Non-effector	HostV_Cluster7	PathoV_Cluster3	PF11937	Protein of unknown function (DUF3455)	NA	NA	NA	NA	NA	NA	NA
	FGRAMPH1_01G04781	chr1//6549376//6550254	0	0	0	1	0	Non-effector	HostV_Cluster1	PathoV_Cluster1	PF00457	Glycosyl hydrolases family 11	NA	PHI:2214	endo-1_4-beta-xylanase_I_[GH10_family]	Magnaporthe_oryzae	reduced_virulence	NA	GH11
	FGRAMPH1_01G04801	chr1//6571170//6572480	0	0	1	1	0	Non-effector	HostV_Cluster7	PathoV_Cluster5	PF00264	Common central domain of tyrosinase	GO:0016491	NA	NA	NA	NA	NA	NA
	FGRAMPH1_01G04811	chr1//6584205//6586219	0	0	0	0	1	Non-effector	HostV_Cluster3	PathoV_Cluster5	PF07969	Amidohydrolase family	NA	NA	NA	NA	NA	MER0868992	NA
	FGRAMPH1_01G04993	chr1//6807278//6809572	0	0	0	0	1	Non-effector	HostV_Cluster2	PathoV_Cluster1	PF02872	5'-nucleotidase, C-terminal domain	GO:0009166|GO:0016787	NA	NA	NA	NA	NA	NA
	FGRAMPH1_01G05001	chr1//6819690//6822467	0	0	0	0	1	Non-effector	HostV_Cluster5	PathoV_Cluster3	PF01735	Lysophospholipase catalytic domain	GO:0004620|GO:0009395	NA	NA	NA	NA	NA	NA
	FGRAMPH1_01G05101	chr1//6942009//6943631	0	0	0	0	1	Non-effector	HostV_Cluster5	PathoV_Cluster4	PF00067	Cytochrome P450	GO:0004497|GO:0005506|GO:0016705|GO:0020037	NA	NA	NA	NA	NA	NA
	FGRAMPH1_01G05107	chr1//6947747//6948747	0	0	0	1	0	NA	HostV_Cluster4	PathoV_Cluster4	NA	NA	NA	NA	NA	NA	NA	NA	NA
	FGRAMPH1_01G05171	chr1//7023877//7025308	0	0	1	0	0	Non-effector	HostV_Cluster7	PathoV_Cluster3	PF00246	Zinc carboxypeptidase	GO:0004181|GO:0006508|GO:0008270	NA	NA	NA	NA	MER1230003	NA
	FGRAMPH1_01G05239	chr1//7097775//7098514	0	0	0	0	1	Non-effector	HostV_Cluster7	PathoV_Cluster4	NA	NA	NA	NA	NA	NA	NA	NA	NA
	FGRAMPH1_01G05241	chr1//7099236//7100964	0	0	0	0	1	Non-effector	HostV_Cluster7	PathoV_Cluster6	PF01565	FAD binding domain	GO:0016491|GO:0050660	NA	NA	NA	NA	NA	AA7
	FGRAMPH1_01G05355	chr1//7211945//7212193	0	0	0	1	0	NA	HostV_Cluster4	PathoV_Cluster4	NA	NA	NA	NA	NA	NA	NA	NA	NA
	FGRAMPH1_01G05419	chr1//7301811//7303814	0	0	0	0	1	Non-effector	HostV_Cluster5	PathoV_Cluster3	PF02535	ZIP Zinc transporter	GO:0016020|GO:0030001|GO:0046873|GO:0055085	NA	NA	NA	NA	NA	NA
	FGRAMPH1_01G05421	chr1//7304972//7305703	0	0	0	0	1	Non-effector	HostV_Cluster5	PathoV_Cluster3	NA	NA	NA	NA	NA	NA	NA	NA	NA
	FGRAMPH1_01G05441	chr1//7323039//7324756	0	0	1	0	0	Non-effector	HostV_Cluster5	PathoV_Cluster6	PF01565	FAD binding domain	GO:0016491|GO:0050660	NA	NA	NA	NA	NA	NA
	FGRAMPH1_01G05503	chr1//7386846//7388000	0	0	0	1	0	NA	HostV_Cluster2	PathoV_Cluster1	PF13561	Enoyl-(Acyl carrier protein) reductase	NA	NA	NA	NA	NA	NA	NA
	FGRAMPH1_01G05531	chr1//7426881//7428448	0	0	0	1	0	NA	HostV_Cluster5	PathoV_Cluster6	NA	NA	NA	NA	NA	NA	NA	NA	NA
	FGRAMPH1_01G05573	chr1//7472188//7474872	0	0	0	0	1	Non-effector	HostV_Cluster7	PathoV_Cluster6	PF18368	Exo-beta-D-glucosaminidase Ig-fold domain	NA	NA	NA	NA	NA	NA	GH2
	FGRAMPH1_01G05623	chr1//7558950//7560772	0	0	0	1	0	Non-effector	HostV_Cluster5	PathoV_Cluster6	PF00251	Glycosyl hydrolases family 32 N-terminal domain	NA	NA	NA	NA	NA	NA	GH32
	FGRAMPH1_01G05627	chr1//7563871//7564864	0	0	0	0	1	Non-effector	HostV_Cluster1	PathoV_Cluster1	PF01328	Peroxidase, family 2	GO:0004601	NA	NA	NA	NA	NA	NA
	FGRAMPH1_01G05629	chr1//7565910//7566766	0	0	0	1	0	NA	HostV_Cluster1	PathoV_Cluster1	PF01083	Cutinase	GO:0016787	NA	NA	NA	NA	NA	CE5
	FGRAMPH1_01G05657	chr1//7607626//7609318	0	0	1	0	0	Non-effector	HostV_Cluster3	PathoV_Cluster1	PF00704	Glycosyl hydrolases family 18	GO:0005975	NA	NA	NA	NA	NA	GH18
	FGRAMPH1_01G06119	chr1//8197581//8199670	0	0	0	0	1	Non-effector	HostV_Cluster1	PathoV_Cluster1	PF00141	Peroxidase	GO:0004601|GO:0006979|GO:0020037	NA	NA	NA	NA	NA	AA2
	FGRAMPH1_01G06139	chr1//8226326//8227083	0	0	0	1	0	Effector	HostV_Cluster5	PathoV_Cluster4	NA	NA	NA	NA	NA	NA	NA	NA	NA
	FGRAMPH1_01G06271	chr1//8418307//8419011	0	0	0	0	1	Non-effector	HostV_Cluster7	PathoV_Cluster6	NA	NA	NA	NA	NA	NA	NA	NA	NA
	FGRAMPH1_01G06277	chr1//8423380//8424243	0	0	0	1	0	Effector	HostV_Cluster3	PathoV_Cluster1	PF00561	alpha/beta hydrolase fold	NA	NA	NA	NA	NA	MER0060218	NA
	FGRAMPH1_01G06361	chr1//8538318//8539727	0	0	0	1	0	Non-effector	HostV_Cluster7	PathoV_Cluster3	PF00722	Glycosyl hydrolases family 16	GO:0004553|GO:0005975	NA	NA	NA	NA	NA	GH16_3
	FGRAMPH1_01G06375	chr1//8553830//8555134	0	0	1	1	0	Non-effector	HostV_Cluster1	PathoV_Cluster1	PF02015	Glycosyl hydrolase family 45	GO:0005975|GO:0008810	NA	NA	NA	NA	NA	GH45
	FGRAMPH1_01G06755	chr1//9095608//9096426	0	0	0	1	0	NA	HostV_Cluster2	PathoV_Cluster1	PF13561	Enoyl-(Acyl carrier protein) reductase	NA	NA	NA	NA	NA	NA	NA
	FGRAMPH1_01G06959	chr1//9381724//9382255	0	0	0	1	0	NA	HostV_Cluster4	PathoV_Cluster4	NA	NA	NA	NA	NA	NA	NA	NA	NA
	FGRAMPH1_01G06977	chr1//9400905//9403136	0	0	0	0	1	Non-effector	HostV_Cluster4	PathoV_Cluster4	PF03198	Glucanosyltransferase	NA	NA	NA	NA	NA	NA	GH72
	FGRAMPH1_01G07101	chr1//9585182//9586388	0	0	0	1	0	NA	HostV_Cluster2	PathoV_Cluster1	PF13561	Enoyl-(Acyl carrier protein) reductase	NA	NA	NA	NA	NA	NA	NA
	FGRAMPH1_01G07367	chr1//9968141//9970440	0	0	0	1	0	Non-effector	HostV_Cluster3	PathoV_Cluster1	NA	NA	NA	PHI:3984	FGSG_01588_(Sc_gpi7)	Fusarium_graminearum	unaffected_pathogenicity	NA	NA
	FGRAMPH1_01G07553	chr1//10212614//10213441	0	0	0	1	0	Effector	HostV_Cluster7	PathoV_Cluster3	PF07249	Cerato-platanin	NA	PHI:2118__PHI:5540	G4MKI0	Magnaporthe_oryzae	effector_(plant_avirulence_determinant)__increased_virulence_(hypervirulence)	NA	NA
	FGRAMPH1_01G08373	chr1//11226327//11227022	0	1	0	0	0	Effector	HostV_Cluster7	PathoV_Cluster1	NA	NA	NA	NA	NA	NA	NA	NA	NA
	FGRAMPH1_01G08385	chr1//11273597//11275332	0	0	0	1	0	Effector	HostV_Cluster1	PathoV_Cluster2	NA	NA	NA	NA	NA	NA	NA	NA	NA
	FGRAMPH1_01G08415	chr1//11303377//11307986	0	0	1	1	0	Non-effector	HostV_Cluster7	PathoV_Cluster2	PF00704	Glycosyl hydrolases family 18	GO:0005975	NA	NA	NA	NA	NA	GH18
	FGRAMPH1_01G08419	chr1//11310619//11311761	0	0	0	1	0	NA	HostV_Cluster7	PathoV_Cluster2	PF01476	LysM domain	NA	NA	NA	NA	NA	NA	NA
	FGRAMPH1_01G08483	chr1//11408363//11409393	0	0	1	1	0	Effector	HostV_Cluster1	PathoV_Cluster3	NA	NA	NA	NA	NA	NA	NA	NA	NA
	FGRAMPH1_01G08489	chr1//11412989//11414201	0	0	0	1	0	Non-effector	HostV_Cluster7	PathoV_Cluster3	PF00082	Subtilase family	GO:0006508|GO:0008236	PHI:5894	FGSG_10595	Fusarium_graminearum	unaffected_pathogenicity	MER0064624	NA
	FGRAMPH1_01G08497	chr1//11420803//11421402	0	0	0	1	0	Non-effector	HostV_Cluster4	PathoV_Cluster3	NA	NA	NA	NA	NA	NA	NA	NA	NA
	FGRAMPH1_01G08577	chr1//11518320//11520028	0	0	0	0	1	Non-effector	HostV_Cluster2	PathoV_Cluster1	PF01565	FAD binding domain	GO:0016491|GO:0050660	NA	NA	NA	NA	NA	NA
	FGRAMPH1_01G08669	chr1//11618470//11619326	0	0	0	1	0	NA	HostV_Cluster7	PathoV_Cluster3	PF13561	Enoyl-(Acyl carrier protein) reductase	NA	NA	NA	NA	NA	NA	NA
	FGRAMPH1_01G08675	chr1//11624230//11625560	0	0	0	1	0	Non-effector	HostV_Cluster3	PathoV_Cluster2	PF08450	SMP-30/Gluconolactonase/LRE-like region	NA	NA	NA	NA	NA	NA	NA
	FGRAMPH1_01G08907	chr2//160816//162029	0	0	0	1	0	Non-effector	HostV_Cluster6	PathoV_Cluster6	PF03443	Glycosyl hydrolase family 61	NA	NA	NA	NA	NA	NA	AA9
	FGRAMPH1_01G08915	chr2//175870//176262	0	0	0	0	1	Effector	HostV_Cluster5	PathoV_Cluster3	NA	NA	NA	NA	NA	NA	NA	NA	NA
	FGRAMPH1_01G08995	chr2//260378//261829	0	0	0	0	1	Non-effector	HostV_Cluster6	PathoV_Cluster3	PF08309	LVIVD repeat	NA	NA	NA	NA	NA	NA	NA
	FGRAMPH1_01G09213	chr2//516794//519210	0	1	0	0	0	Non-effector	HostV_Cluster7	PathoV_Cluster6	PF04389	Peptidase family M28	GO:0008235	NA	NA	NA	NA	MER0065320	NA
	FGRAMPH1_01G09329	chr2//647349//649325	0	0	0	1	0	Non-effector	HostV_Cluster2	PathoV_Cluster2	PF06824	Metal-independent alpha-mannosidase (GH125)	NA	NA	NA	NA	NA	NA	GH125
	FGRAMPH1_01G09337	chr2//655324//656106	0	1	0	1	0	Non-effector	HostV_Cluster1	PathoV_Cluster1	PF01828	Peptidase A4 family	GO:0004190|GO:0006508	NA	NA	NA	NA	MER1176269	NA
	FGRAMPH1_01G09831	chr2//1228267//1228887	0	0	0	1	0	Effector	HostV_Cluster7	PathoV_Cluster6	NA	NA	NA	NA	NA	NA	NA	NA	NA
	FGRAMPH1_01G09901	chr2//1323675//1325592	0	0	0	0	1	Non-effector	HostV_Cluster7	PathoV_Cluster6	PF08244	Glycosyl hydrolases family 32 C terminal	NA	NA	NA	NA	NA	NA	GH32
	FGRAMPH1_01G10097	chr2//1606212//1606889	0	0	0	1	0	Effector	HostV_Cluster5	PathoV_Cluster6	NA	NA	NA	NA	NA	NA	NA	NA	NA
	FGRAMPH1_01G10099	chr2//1608470//1610040	0	1	0	1	0	Non-effector	HostV_Cluster7	PathoV_Cluster6	NA	NA	NA	NA	NA	NA	NA	NA	NA
	FGRAMPH1_01G10249	chr2//1824488//1825581	0	0	0	1	0	Non-effector	HostV_Cluster5	PathoV_Cluster6	PF05730	CFEM domain	NA	NA	NA	NA	NA	NA	NA
	FGRAMPH1_01G10719	chr2//2502858//2503732	0	0	0	1	0	NA	HostV_Cluster1	PathoV_Cluster1	PF11034	Glucose-repressible protein Grg1	NA	NA	NA	NA	NA	NA	NA
	FGRAMPH1_01G10769	chr2//2561102//2561656	0	0	0	1	0	Non-effector	HostV_Cluster1	PathoV_Cluster4	NA	NA	NA	NA	NA	NA	NA	NA	NA
	FGRAMPH1_01G10925	chr2//2804422//2805601	0	0	0	0	1	Effector	HostV_Cluster5	PathoV_Cluster6	PF01738	Dienelactone hydrolase family	GO:0016787	NA	NA	NA	NA	MER0065260	NA
	FGRAMPH1_01G11145	chr2//3077806//3078935	0	0	0	1	0	Effector	HostV_Cluster3	PathoV_Cluster1	PF18271	Glycoside hydrolase 131 catalytic N-terminal domain	NA	NA	NA	NA	NA	NA	GH131
	FGRAMPH1_01G11497	chr2//3608646//3609848	0	0	1	0	0	Non-effector	HostV_Cluster7	PathoV_Cluster1	PF07470	Glycosyl Hydrolase Family 88	NA	NA	NA	NA	NA	NA	GH105
	FGRAMPH1_01G11555	chr2//3678046//3680044	0	0	0	1	0	Non-effector	HostV_Cluster7	PathoV_Cluster5	PF03068	Protein-arginine deiminase (PAD)	GO:0004668|GO:0005509|GO:0005737	NA	NA	NA	NA	NA	NA
	FGRAMPH1_01G11559	chr2//3682962//3684925	0	0	1	0	0	Non-effector	HostV_Cluster5	PathoV_Cluster3	PF13854	Kelch motif	NA	NA	NA	NA	NA	NA	NA
	FGRAMPH1_01G11563	chr2//3688611//3689681	0	0	0	0	1	Non-effector	HostV_Cluster5	PathoV_Cluster4	NA	NA	NA	NA	NA	NA	NA	NA	NA
	FGRAMPH1_01G11579	chr2//3719772//3720518	0	0	1	0	0	Unlikely effector	HostV_Cluster1	PathoV_Cluster1	NA	NA	NA	NA	NA	NA	NA	NA	NA
	FGRAMPH1_01G11585	chr2//3723984//3724726	0	0	0	1	0	NA	HostV_Cluster5	PathoV_Cluster6	NA	NA	NA	NA	NA	NA	NA	NA	NA
	FGRAMPH1_01G11607	chr2//3745118//3746254	0	0	1	0	0	Non-effector	HostV_Cluster4	PathoV_Cluster4	NA	NA	NA	NA	NA	NA	NA	NA	NA
	FGRAMPH1_01G11655	chr2//3795713//3796062	0	0	0	1	0	Effector	HostV_Cluster7	PathoV_Cluster6	NA	NA	NA	NA	NA	NA	NA	NA	NA
	FGRAMPH1_01G11667	chr2//3807970//3809841	0	0	0	1	0	Non-effector	HostV_Cluster2	PathoV_Cluster1	PF07944	Beta-L-arabinofuranosidase, GH127	NA	NA	NA	NA	NA	NA	GH146
	FGRAMPH1_01G11693	chr2//3840294//3841152	0	0	0	1	0	Effector	HostV_Cluster2	PathoV_Cluster6	PF11578	Protein of unknown function (DUF3237)	NA	NA	NA	NA	NA	NA	NA
	FGRAMPH1_01G11821	chr2//3963101//3964042	0	0	0	1	0	Effector	HostV_Cluster2	PathoV_Cluster1	PF04616	Glycosyl hydrolases family 43	GO:0004553|GO:0005975	NA	NA	NA	NA	NA	GH43_5
	FGRAMPH1_01G11823	chr2//3964723//3965730	0	0	0	1	0	Unlikely effector	HostV_Cluster2	PathoV_Cluster1	PF04616	Glycosyl hydrolases family 43	GO:0004553|GO:0005975	NA	NA	NA	NA	NA	GH43_34
	FGRAMPH1_01G11847	chr2//3988477//3990216	0	0	0	0	1	Non-effector	HostV_Cluster6	PathoV_Cluster6	PF00246	Zinc carboxypeptidase	GO:0004181|GO:0006508|GO:0008270	NA	NA	NA	NA	MER0833663	NA
	FGRAMPH1_01G11857	chr2//3999360//4001111	0	0	0	1	0	Non-effector	HostV_Cluster1	PathoV_Cluster1	PF00722	Glycosyl hydrolases family 16	GO:0004553|GO:0005975	NA	NA	NA	NA	NA	GH16_18
	FGRAMPH1_01G11883	chr2//4027979//4029502	0	0	0	0	1	Non-effector	HostV_Cluster7	PathoV_Cluster6	PF04389	Peptidase family M28	GO:0008235	NA	NA	NA	NA	MER1252553	NA
	FGRAMPH1_01G11933	chr2//4083586//4084614	0	0	0	1	0	Effector	HostV_Cluster2	PathoV_Cluster2	PF04616	Glycosyl hydrolases family 43	GO:0004553|GO:0005975	NA	NA	NA	NA	NA	GH43_26
	FGRAMPH1_01G11939	chr2//4091009//4093801	1	0	0	0	0	Non-effector	HostV_Cluster2	PathoV_Cluster1	NA	NA	NA	NA	NA	NA	NA	NA	PL26
	FGRAMPH1_01G11943	chr2//4095632//4096827	0	0	0	1	0	Non-effector	HostV_Cluster2	PathoV_Cluster1	NA	NA	NA	NA	NA	NA	NA	NA	GH93
	FGRAMPH1_01G11987	chr2//4143596//4145503	0	0	0	1	0	Non-effector	HostV_Cluster1	PathoV_Cluster1	PF09286	Pro-kumamolisin, activation domain	GO:0008236	PHI:5901	FGSG_03072	Fusarium_graminearum	unaffected_pathogenicity	MER0624757	NA
	FGRAMPH1_01G12111	chr2//4277747//4279020	0	0	0	1	0	Effector	HostV_Cluster2	PathoV_Cluster1	PF00544	Pectate lyase	NA	NA	NA	NA	NA	NA	PL1_4
	FGRAMPH1_01G12115	chr2//4284027//4284545	0	0	0	1	0	Unlikely effector	HostV_Cluster2	PathoV_Cluster1	PF12296	Hydrophobic surface binding protein A	NA	NA	NA	NA	NA	NA	NA
	FGRAMPH1_01G12165	chr2//4342214//4343479	0	0	0	0	1	Non-effector	HostV_Cluster6	PathoV_Cluster6	PF07470	Glycosyl Hydrolase Family 88	NA	NA	NA	NA	NA	NA	GH105
	FGRAMPH1_01G12193	chr2//4379503//4379998	0	0	0	1	0	Effector	HostV_Cluster1	PathoV_Cluster1	NA	NA	NA	NA	NA	NA	NA	NA	NA
	FGRAMPH1_01G12213	chr2//4400424//4401039	0	0	0	1	0	Non-effector	HostV_Cluster7	PathoV_Cluster6	NA	NA	NA	NA	NA	NA	NA	NA	NA
	FGRAMPH1_01G12239	chr2//4435290//4437077	0	0	0	0	1	Non-effector	HostV_Cluster7	PathoV_Cluster6	NA	NA	NA	NA	NA	NA	NA	NA	NA
	FGRAMPH1_01G12283	chr2//4476280//4477469	0	0	0	1	0	Effector	HostV_Cluster2	PathoV_Cluster1	PF00295	Glycosyl hydrolases family 28	GO:0004650|GO:0005975	PHI:2817	Aapg1	Alternaria_alternata	unaffected_pathogenicity	NA	GH28
	FGRAMPH1_01G12323	chr2//4517805//4519475	0	0	1	0	0	Non-effector	HostV_Cluster6	PathoV_Cluster6	PF00135	Carboxylesterase family	NA	NA	NA	NA	NA	MER0624780	NA
	FGRAMPH1_01G12327	chr2//4521651//4522037	0	0	0	0	1	Effector	HostV_Cluster5	PathoV_Cluster3	NA	NA	NA	NA	NA	NA	NA	NA	NA
	FGRAMPH1_01G12329	chr2//4522963//4524314	0	0	0	1	0	Effector	HostV_Cluster1	PathoV_Cluster1	PF00704	Glycosyl hydrolases family 18	GO:0005975	NA	NA	NA	NA	NA	GH18
	FGRAMPH1_01G12525	chr2//4743683//4745004	0	0	0	0	1	Effector	HostV_Cluster1	PathoV_Cluster1	NA	NA	NA	NA	NA	NA	NA	NA	NA
	FGRAMPH1_01G12527	chr2//4745890//4746429	0	0	0	0	1	Non-effector	HostV_Cluster1	PathoV_Cluster1	NA	NA	NA	NA	NA	NA	NA	NA	NA
	FGRAMPH1_01G12551	chr2//4767296//4768044	0	0	0	1	0	Effector	HostV_Cluster1	PathoV_Cluster1	PF01083	Cutinase	GO:0016787	NA	NA	NA	NA	NA	CE5
	FGRAMPH1_01G12575	chr2//4793731//4795466	0	0	1	0	0	Non-effector	HostV_Cluster3	PathoV_Cluster6	PF00188	Cysteine-rich secretory protein family	NA	PHI:7651	FgPR-IL-4	Fusarium_graminearum	reduced_virulence	NA	NA
	FGRAMPH1_01G12591	chr2//4811313//4812619	0	0	0	1	0	NA	HostV_Cluster1	PathoV_Cluster1	PF00106	short chain dehydrogenase	GO:0016491	NA	NA	NA	NA	NA	NA
	FGRAMPH1_01G12595	chr2//4816387//4818576	0	0	0	0	1	Non-effector	HostV_Cluster4	PathoV_Cluster6	PF02837	Glycosyl hydrolases family 2, sugar binding domain	GO:0004553|GO:0005975	NA	NA	NA	NA	NA	GH2
	FGRAMPH1_01G12655	chr2//4888348//4891726	0	0	1	0	0	Non-effector	HostV_Cluster2	PathoV_Cluster1	PF01301	Glycosyl hydrolases family 35	NA	NA	NA	NA	NA	NA	GH35
	FGRAMPH1_01G12737	chr2//4976176//4980054	0	0	0	1	0	Non-effector	HostV_Cluster1	PathoV_Cluster2	NA	NA	NA	NA	NA	NA	NA	NA	NA
	FGRAMPH1_01G12741	chr2//4983776//4986824	0	0	0	1	0	Non-effector	HostV_Cluster1	PathoV_Cluster1	PF00445	Ribonuclease T2 family	GO:0003723|GO:0033897	NA	NA	NA	NA	NA	NA
	FGRAMPH1_01G12939	chr2//5218047//5220929	0	0	0	0	1	Non-effector	HostV_Cluster7	PathoV_Cluster3	PF01055	Glycosyl hydrolases family 31	GO:0004553|GO:0005975	NA	NA	NA	NA	NA	GH31
	FGRAMPH1_01G12989	chr2//5267414//5268596	0	0	0	1	0	Non-effector	HostV_Cluster1	PathoV_Cluster2	PF00544	Pectate lyase	NA	NA	NA	NA	NA	NA	PL1_4
	FGRAMPH1_01G13033	chr2//5310938//5312661	0	0	0	0	1	Non-effector	HostV_Cluster1	PathoV_Cluster1	PF05730	CFEM domain	NA	NA	NA	NA	NA	NA	NA
	FGRAMPH1_01G13073	chr2//5361571//5363715	0	0	0	1	0	Non-effector	HostV_Cluster1	PathoV_Cluster4	NA	NA	NA	NA	NA	NA	NA	NA	NA
	FGRAMPH1_01G13075	chr2//5364254//5365179	0	0	0	1	0	NA	HostV_Cluster5	PathoV_Cluster4	NA	NA	NA	NA	NA	NA	NA	NA	NA
	FGRAMPH1_01G13099	chr2//5388335//5389452	0	0	0	0	1	Non-effector	HostV_Cluster7	PathoV_Cluster3	PF00264	Common central domain of tyrosinase	GO:0016491	NA	NA	NA	NA	NA	NA
	FGRAMPH1_01G13173	chr2//5471158//5472215	0	0	0	1	0	NA	HostV_Cluster5	PathoV_Cluster4	NA	NA	NA	NA	NA	NA	NA	NA	NA
	FGRAMPH1_01G13187	chr2//5488544//5491366	0	0	1	0	0	Non-effector	HostV_Cluster6	PathoV_Cluster6	PF01915	Glycosyl hydrolase family 3 C-terminal domain	GO:0004553|GO:0005975	NA	NA	NA	NA	NA	GH3
	FGRAMPH1_01G13223	chr2//5528435//5529576	1	0	0	0	0	Non-effector	HostV_Cluster1	PathoV_Cluster4	NA	NA	NA	NA	NA	NA	NA	NA	NA
	FGRAMPH1_01G13235	chr2//5542036//5543440	0	0	0	1	0	NA	HostV_Cluster6	PathoV_Cluster6	PF00704	Glycosyl hydrolases family 18	GO:0005975	PHI:144	CHT42	Trichoderma_virens	reduced_virulence	NA	GH18
	FGRAMPH1_01G13251	chr2//5561972//5563144	0	0	0	1	0	Non-effector	HostV_Cluster2	PathoV_Cluster1	NA	NA	NA	NA	NA	NA	NA	NA	GH93
	FGRAMPH1_01G13253	chr2//5564661//5565001	0	0	0	1	0	Non-effector	HostV_Cluster7	PathoV_Cluster6	PF05730	CFEM domain	NA	NA	NA	NA	NA	NA	NA
	FGRAMPH1_01G13257	chr2//5569701//5570616	1	0	0	1	0	Effector	HostV_Cluster7	PathoV_Cluster3	NA	NA	NA	NA	NA	NA	NA	NA	NA
	FGRAMPH1_01G13259	chr2//5570734//5572401	0	0	0	1	0	Non-effector	HostV_Cluster6	PathoV_Cluster6	PF00135	Carboxylesterase family	NA	NA	NA	NA	NA	MER0624820	NA
	FGRAMPH1_01G13287	chr2//5598925//5600523	0	0	0	1	0	Non-effector	HostV_Cluster6	PathoV_Cluster6	PF04616	Glycosyl hydrolases family 43	GO:0004553|GO:0005975	NA	NA	NA	NA	NA	GH43_36
	FGRAMPH1_01G13319	chr2//5637951//5638692	0	0	0	1	0	Effector	HostV_Cluster6	PathoV_Cluster6	PF00457	Glycosyl hydrolases family 11	NA	NA	NA	NA	NA	NA	GH11
	FGRAMPH1_01G13329	chr2//5648238//5649823	0	0	0	1	0	Non-effector	HostV_Cluster6	PathoV_Cluster6	PF01341	Glycosyl hydrolases family 6	GO:0004553|GO:0030245	NA	NA	NA	NA	NA	GH6
	FGRAMPH1_01G13337	chr2//5658088//5659083	0	0	0	1	0	Non-effector	HostV_Cluster7	PathoV_Cluster6	PF03443	Glycosyl hydrolase family 61	NA	NA	NA	NA	NA	NA	AA9
	FGRAMPH1_01G13409	chr2//5733296//5733877	0	0	0	1	0	Effector	HostV_Cluster7	PathoV_Cluster3	NA	NA	NA	NA	NA	NA	NA	NA	NA
	FGRAMPH1_01G13439	chr2//5770909//5771957	0	0	0	1	0	Effector	HostV_Cluster7	PathoV_Cluster4	PF14021	Tuberculosis necrotizing toxin	NA	NA	NA	NA	NA	NA	NA
	FGRAMPH1_01G13593	chr2//5949048//5949989	0	1	0	0	0	Unlikely effector	HostV_Cluster1	PathoV_Cluster1	PF00067	Cytochrome P450	GO:0004497|GO:0005506|GO:0016705|GO:0020037	NA	NA	NA	NA	NA	NA
	FGRAMPH1_01G13619	chr2//5979315//5979733	0	0	0	0	1	Non-effector	HostV_Cluster4	PathoV_Cluster4	NA	NA	NA	NA	NA	NA	NA	NA	NA
	FGRAMPH1_01G13647	chr2//6006180//6008272	0	0	1	0	0	Non-effector	HostV_Cluster3	PathoV_Cluster1	PF01593	Flavin containing amine oxidoreductase	GO:0016491	NA	NA	NA	NA	NA	NA
	FGRAMPH1_01G13699	chr2//6056558//6057479	1	0	0	1	0	Non-effector	HostV_Cluster2	PathoV_Cluster1	NA	NA	NA	NA	NA	NA	NA	NA	NA
	FGRAMPH1_01G13769	chr2//6125438//6126937	0	0	0	1	0	Non-effector	HostV_Cluster1	PathoV_Cluster1	PF09206	Alpha-L-arabinofuranosidase B, catalytic	GO:0031221|GO:0046556	NA	NA	NA	NA	NA	CBM42//GH54
	FGRAMPH1_01G13833	chr2//6197646//6198499	0	0	0	1	0	NA	HostV_Cluster4	PathoV_Cluster4	PF00076	RNA recognition motif. (a.k.a. RRM, RBD, or RNP domain)	GO:0003676	NA	NA	NA	NA	NA	NA
	FGRAMPH1_01G13847	chr2//6213486//6214826	0	0	0	1	0	Non-effector	HostV_Cluster1	PathoV_Cluster2	PF03583	Secretory lipase	GO:0004806|GO:0016042	PHI:6120	FGSG_03846	Fusarium_graminearum	reduced_virulence	NA	NA
	FGRAMPH1_01G13867	chr2//6232932//6234192	0	0	0	1	0	NA	HostV_Cluster7	PathoV_Cluster3	PF00106	short chain dehydrogenase	GO:0016491	NA	NA	NA	NA	NA	NA
	FGRAMPH1_01G13883	chr2//6247387//6249874	0	0	0	0	1	Non-effector	HostV_Cluster5	PathoV_Cluster3	PF01915	Glycosyl hydrolase family 3 C-terminal domain	GO:0004553|GO:0005975	NA	NA	NA	NA	NA	GH3
	FGRAMPH1_01G13903	chr2//6266656//6268129	0	0	0	1	0	Non-effector	HostV_Cluster6	PathoV_Cluster6	NA	NA	NA	NA	NA	NA	NA	NA	AA12
	FGRAMPH1_01G13909	chr2//6272957//6274009	0	0	0	0	1	Non-effector	HostV_Cluster1	PathoV_Cluster1	PF10503	Esterase PHB depolymerase	GO:0005576|GO:0016787	PHI:2451	FAEB1	Fusarium_graminearum	unaffected_pathogenicity	MER0064513	CE1
	FGRAMPH1_01G13981	chr2//6358467//6359393	0	0	0	0	1	Non-effector	HostV_Cluster7	PathoV_Cluster6	NA	NA	NA	NA	NA	NA	NA	NA	NA
	FGRAMPH1_01G13999	chr2//6379210//6382572	0	0	1	1	0	Non-effector	HostV_Cluster2	PathoV_Cluster2	PF01301	Glycosyl hydrolases family 35	NA	NA	NA	NA	NA	NA	GH35
	FGRAMPH1_01G14041	chr2//6420144//6421781	0	0	1	0	0	Non-effector	HostV_Cluster1	PathoV_Cluster1	PF01532	Glycosyl hydrolase family 47	GO:0004571|GO:0005509|GO:0016020	NA	NA	NA	NA	NA	GH47
	FGRAMPH1_01G14115	chr2//6487541//6488482	0	0	0	0	1	Non-effector	HostV_Cluster5	PathoV_Cluster3	PF13933	Putative peptidase family	NA	NA	NA	NA	NA	NA	NA
	FGRAMPH1_01G14187	chr2//6592249//6593781	0	0	0	1	0	Non-effector	HostV_Cluster1	PathoV_Cluster1	PF03372	Endonuclease/Exonuclease/phosphatase family	GO:0003824	NA	NA	NA	NA	NA	NA
	FGRAMPH1_01G14277	chr2//6679016//6681512	0	0	1	0	0	Non-effector	HostV_Cluster1	PathoV_Cluster2	PF01425	Amidase	NA	NA	NA	NA	NA	NA	NA
	FGRAMPH1_01G14329	chr2//6747917//6748946	0	0	0	1	0	NA	HostV_Cluster2	PathoV_Cluster1	PF13561	Enoyl-(Acyl carrier protein) reductase	NA	NA	NA	NA	NA	NA	NA
	FGRAMPH1_01G14407	chr2//6843575//6844147	0	0	0	0	1	Effector	HostV_Cluster7	PathoV_Cluster3	NA	NA	NA	NA	NA	NA	NA	NA	NA
	FGRAMPH1_01G14417	chr2//6858404//6859673	0	0	0	1	0	Non-effector	HostV_Cluster1	PathoV_Cluster2	PF01083	Cutinase	GO:0016787	NA	NA	NA	NA	NA	CE5
	FGRAMPH1_01G14481	chr2//6930028//6931670	0	0	0	0	1	Non-effector	HostV_Cluster2	PathoV_Cluster1	PF00450	Serine carboxypeptidase	GO:0004185|GO:0006508	NA	NA	NA	NA	MER0302563	NA
	FGRAMPH1_01G14797	chr2//7348251//7349163	0	0	0	0	1	Non-effector	HostV_Cluster5	PathoV_Cluster6	NA	NA	NA	NA	NA	NA	NA	NA	NA
	FGRAMPH1_01G14803	chr2//7359019//7360843	0	0	0	0	1	Non-effector	HostV_Cluster7	PathoV_Cluster6	NA	NA	NA	NA	NA	NA	NA	NA	NA
	FGRAMPH1_01G14815	chr2//7376878//7377700	1	0	0	1	0	Effector	HostV_Cluster5	PathoV_Cluster4	NA	NA	NA	NA	NA	NA	NA	MER0138367	NA
	FGRAMPH1_01G15171	chr2//7866142//7867399	0	0	0	1	0	NA	HostV_Cluster7	PathoV_Cluster6	NA	NA	NA	NA	NA	NA	NA	NA	NA
	FGRAMPH1_01G15191	chr2//7887561//7888279	0	0	0	1	0	NA	HostV_Cluster5	PathoV_Cluster4	NA	NA	NA	NA	NA	NA	NA	NA	NA
	FGRAMPH1_01G15281	chr2//8007914//8009559	0	0	0	1	0	Non-effector	HostV_Cluster1	PathoV_Cluster1	PF00141	Peroxidase	GO:0004601|GO:0006979|GO:0020037	NA	NA	NA	NA	NA	AA2
	FGRAMPH1_01G15293	chr2//8024472//8032238	1	1	1	1	0	Non-effector	HostV_Cluster7	PathoV_Cluster6	PF01095	Pectinesterase	GO:0030599|GO:0042545	NA	NA	NA	NA	NA	CE8
	FGRAMPH1_01G15317	chr2//8056604//8057326	1	0	0	0	0	Non-effector	HostV_Cluster1	PathoV_Cluster4	NA	NA	NA	NA	NA	NA	NA	NA	NA
	FGRAMPH1_01G15319	chr2//8060303//8061917	0	0	1	1	0	Non-effector	HostV_Cluster5	PathoV_Cluster4	PF01565	FAD binding domain	GO:0016491|GO:0050660	NA	NA	NA	NA	NA	AA7
	FGRAMPH1_01G15383	chr2//8154396//8155055	0	0	0	1	0	Effector	HostV_Cluster1	PathoV_Cluster1	NA	NA	NA	NA	NA	NA	NA	NA	NA
	FGRAMPH1_01G15463	chr2//8244585//8246140	0	0	0	0	1	Non-effector	HostV_Cluster3	PathoV_Cluster1	PF00149	Calcineurin-like phosphoesterase	GO:0016787	NA	NA	NA	NA	NA	NA
	FGRAMPH1_01G15555	chr2//8366891//8368926	0	0	0	1	0	Non-effector	HostV_Cluster1	PathoV_Cluster1	PF00450	Serine carboxypeptidase	GO:0004185|GO:0006508	NA	NA	NA	NA	MER0176591	NA
	FGRAMPH1_01G15633	chr2//8472231//8472677	0	0	0	1	0	Effector	HostV_Cluster5	PathoV_Cluster3	NA	NA	NA	NA	NA	NA	NA	NA	NA
	FGRAMPH1_01G15637	chr2//8474077//8476045	0	0	0	1	0	Non-effector	HostV_Cluster7	PathoV_Cluster6	PF03663	Glycosyl hydrolase family 76	NA	NA	NA	NA	NA	NA	GH76
	FGRAMPH1_01G15685	chr2//8535743//8536784	0	0	0	1	0	Non-effector	HostV_Cluster3	PathoV_Cluster5	PF00194	Eukaryotic-type carbonic anhydrase	NA	NA	NA	NA	NA	NA	NA
	FGRAMPH1_01G15725	chr2//8576946//8577503	0	0	0	1	0	Effector	HostV_Cluster1	PathoV_Cluster1	NA	NA	NA	NA	NA	NA	NA	NA	NA
	FGRAMPH1_01G15789	chr2//8657449//8657737	0	0	0	1	0	NA	HostV_Cluster5	PathoV_Cluster4	NA	NA	NA	NA	NA	NA	NA	NA	NA
	FGRAMPH1_01G15791	chr2//8658960//8659847	0	0	0	1	0	Non-effector	HostV_Cluster7	PathoV_Cluster4	PF11327	Egh16-like virulence factor	NA	PHI:256	GAS1	Magnaporthe_oryzae	reduced_virulence	NA	NA
	FGRAMPH1_01G15811	chr2//8682218//8684125	0	0	0	0	1	Non-effector	HostV_Cluster1	PathoV_Cluster4	PF00144	Beta-lactamase	NA	NA	NA	NA	NA	MER0064230	NA
	FGRAMPH1_01G15823	chr2//8693607//8694098	0	0	0	1	0	Effector	HostV_Cluster1	PathoV_Cluster1	NA	NA	NA	NA	NA	NA	NA	NA	NA
	FGRAMPH1_01G15831	chr2//8698599//8700059	0	0	0	0	1	Non-effector	HostV_Cluster1	PathoV_Cluster1	PF13450	NAD(P)-binding Rossmann-like domain	NA	NA	NA	NA	NA	NA	NA
	FGRAMPH1_01G15959	chr2//8856272//8857330	0	0	0	1	0	NA	HostV_Cluster2	PathoV_Cluster1	PF13561	Enoyl-(Acyl carrier protein) reductase	NA	PHI:784	MGG_00056	Magnaporthe_oryzae	reduced_virulence	NA	NA
	FGRAMPH1_01G15975	chr2//8872181//8874597	0	0	0	1	0	Unlikely effector	HostV_Cluster7	PathoV_Cluster3	PF01083	Cutinase	GO:0016787	NA	NA	NA	NA	NA	CE5
	FGRAMPH1_01G16049	chr2//8950527//8953168	0	0	1	1	0	Non-effector	HostV_Cluster2	PathoV_Cluster3	PF14498	Glycosyl hydrolase family 65, N-terminal domain	NA	NA	NA	NA	NA	NA	GH95
	FGRAMPH1_01G16187	chr3//148728//150668	0	0	0	0	1	Non-effector	HostV_Cluster7	PathoV_Cluster6	PF01565	FAD binding domain	GO:0016491|GO:0050660	NA	NA	NA	NA	NA	NA
	FGRAMPH1_01G16193	chr3//156221//156679	0	0	0	1	0	Effector	HostV_Cluster7	PathoV_Cluster3	NA	NA	NA	NA	NA	NA	NA	NA	NA
	FGRAMPH1_01G16195	chr3//160324//161880	0	1	0	0	0	Non-effector	HostV_Cluster2	PathoV_Cluster1	PF00355	Rieske [2Fe-2S] domain	GO:0051537	NA	NA	NA	NA	NA	NA
	FGRAMPH1_01G16215	chr3//182382//184511	1	0	1	1	0	Non-effector	HostV_Cluster7	PathoV_Cluster6	NA	NA	NA	NA	NA	NA	NA	NA	NA
	FGRAMPH1_01G16217	chr3//185563//185947	0	0	0	1	0	Effector	HostV_Cluster5	PathoV_Cluster3	PF11402	Antifungal protein	NA	NA	NA	NA	NA	NA	NA
	FGRAMPH1_01G16247	chr3//218069//219390	0	0	0	1	0	NA	HostV_Cluster7	PathoV_Cluster3	PF00026	Eukaryotic aspartyl protease	NA	NA	NA	NA	NA	MER0064226	NA
	FGRAMPH1_01G16259	chr3//227265//229666	1	1	0	1	0	Non-effector	HostV_Cluster5	PathoV_Cluster6	NA	NA	NA	NA	NA	NA	NA	NA	NA
	FGRAMPH1_01G16273	chr3//240905//241814	0	0	0	1	0	Effector	HostV_Cluster6	PathoV_Cluster6	PF00722	Glycosyl hydrolases family 16	GO:0004553|GO:0005975	NA	NA	NA	NA	NA	GH16_3
	FGRAMPH1_01G16355	chr3//333619//334239	1	0	0	1	0	Effector	HostV_Cluster7	PathoV_Cluster3	NA	NA	NA	NA	NA	NA	NA	NA	NA
	FGRAMPH1_01G16553	chr3//544503//545373	0	0	0	1	0	Effector	HostV_Cluster7	PathoV_Cluster6	PF12734	Cysteine-rich TM module stress tolerance	NA	NA	NA	NA	NA	NA	NA
	FGRAMPH1_01G16647	chr3//650805//652521	0	0	0	1	0	NA	HostV_Cluster1	PathoV_Cluster1	PF08240	Alcohol dehydrogenase GroES-like domain	NA	Parastagonospora_nodorum	Xdh1	Parastagonospora_nodorum	unaffected_pathogenicity	NA	NA
	FGRAMPH1_01G16669	chr3//674469//674948	0	0	0	1	0	Non-effector	HostV_Cluster4	PathoV_Cluster4	NA	NA	NA	NA	NA	NA	NA	NA	NA
	FGRAMPH1_01G16717	chr3//731121//733608	0	0	0	0	1	Non-effector	HostV_Cluster3	PathoV_Cluster6	PF01915	Glycosyl hydrolase family 3 C-terminal domain	GO:0004553|GO:0005975	NA	NA	NA	NA	NA	GH3
	FGRAMPH1_01G16773	chr3//775106//775486	1	0	0	1	0	Non-effector	HostV_Cluster1	PathoV_Cluster4	NA	NA	NA	NA	NA	NA	NA	NA	NA
	FGRAMPH1_01G16775	chr3//776373//777370	0	0	0	1	0	Non-effector	HostV_Cluster1	PathoV_Cluster4	PF13668	Ferritin-like domain	NA	NA	NA	NA	NA	NA	NA
	FGRAMPH1_01G16849	chr3//870831//871919	0	0	0	1	0	NA	HostV_Cluster4	PathoV_Cluster4	NA	NA	NA	NA	NA	NA	NA	NA	NA
	FGRAMPH1_01G16959	chr3//992831//993273	0	0	0	1	0	Effector	HostV_Cluster7	PathoV_Cluster6	NA	NA	NA	NA	NA	NA	NA	NA	NA
	FGRAMPH1_01G16965	chr3//998951//1002448	0	0	0	0	1	Non-effector	HostV_Cluster1	PathoV_Cluster2	PF01546	Peptidase family M20/M25/M40	GO:0016787	NA	NA	NA	NA	MER0064207	NA
	FGRAMPH1_01G17001	chr3//1037824//1038171	0	0	0	1	0	NA	HostV_Cluster7	PathoV_Cluster6	PF12734	Cysteine-rich TM module stress tolerance	NA	NA	NA	NA	NA	NA	NA
	FGRAMPH1_01G17059	chr3//1117225//1118061	0	0	0	0	1	Effector	HostV_Cluster5	PathoV_Cluster6	PF00190	Cupin	NA	NA	NA	NA	NA	NA	NA
	FGRAMPH1_01G17281	chr3//1392546//1394977	0	0	0	1	0	NA	HostV_Cluster5	PathoV_Cluster4	PF05730	CFEM domain	NA	NA	NA	NA	NA	NA	NA
	FGRAMPH1_01G17283	chr3//1397032//1397745	0	0	0	0	1	Non-effector	HostV_Cluster1	PathoV_Cluster1	NA	NA	NA	NA	NA	NA	NA	NA	NA
	FGRAMPH1_01G17429	chr3//1602278//1603008	0	0	0	1	0	NA	HostV_Cluster1	PathoV_Cluster6	PF13380	CoA binding domain	NA	NA	NA	NA	NA	NA	NA
	FGRAMPH1_01G17727	chr3//2012424//2013173	0	0	0	1	0	NA	HostV_Cluster4	PathoV_Cluster4	NA	NA	NA	NA	NA	NA	NA	NA	NA
	FGRAMPH1_01G17957	chr3//2341915//2343240	0	0	0	1	0	Non-effector	HostV_Cluster4	PathoV_Cluster4	NA	NA	NA	NA	NA	NA	NA	NA	NA
	FGRAMPH1_01G18289	chr3//2805702//2805866	0	0	0	1	0	NA	HostV_Cluster7	PathoV_Cluster1	NA	NA	NA	NA	NA	NA	NA	NA	NA
	FGRAMPH1_01G18353	chr3//2881539//2883785	0	0	1	0	0	Non-effector	HostV_Cluster4	PathoV_Cluster4	PF01204	Trehalase	GO:0004555|GO:0005991	PHI:7228	tre1	Magnaporthe_oryzae	unaffected_pathogenicity	NA	GH37
	FGRAMPH1_01G18451	chr3//3031548//3033025	0	0	0	1	0	Effector	HostV_Cluster7	PathoV_Cluster6	PF01522	Polysaccharide deacetylase	GO:0005975|GO:0016810	NA	NA	NA	NA	NA	CE4
	FGRAMPH1_01G18493	chr3//3070829//3071672	0	0	0	1	0	NA	HostV_Cluster7	PathoV_Cluster4	NA	NA	NA	NA	NA	NA	NA	NA	NA
	FGRAMPH1_01G18577	chr3//3166278//3167097	0	0	0	1	0	Non-effector	HostV_Cluster7	PathoV_Cluster1	NA	NA	NA	NA	NA	NA	NA	NA	NA
	FGRAMPH1_01G18695	chr3//3299810//3301083	0	0	0	1	0	Non-effector	HostV_Cluster1	PathoV_Cluster1	PF00722	Glycosyl hydrolases family 16	GO:0004553|GO:0005975	NA	NA	NA	NA	NA	GH16_18
	FGRAMPH1_01G18783	chr3//3422126//3424550	0	0	1	0	0	Non-effector	HostV_Cluster1	PathoV_Cluster1	PF00450	Serine carboxypeptidase	GO:0004185|GO:0006508	NA	NA	NA	NA	MER0064160	NA
	FGRAMPH1_01G18845	chr3//3484776//3486553	0	0	0	0	1	Non-effector	HostV_Cluster2	PathoV_Cluster1	PF04616	Glycosyl hydrolases family 43	GO:0004553|GO:0005975	NA	NA	NA	NA	NA	GH43_24
	FGRAMPH1_01G18905	chr3//3547338//3547949	0	0	0	1	0	Non-effector	HostV_Cluster4	PathoV_Cluster4	NA	NA	NA	NA	NA	NA	NA	NA	NA
	FGRAMPH1_01G18907	chr3//3549004//3550475	0	0	0	1	0	Effector	HostV_Cluster7	PathoV_Cluster3	PF01522	Polysaccharide deacetylase	GO:0005975|GO:0016810	NA	NA	NA	NA	NA	CE4
	FGRAMPH1_01G18917	chr3//3560329//3561134	1	0	0	1	0	Non-effector	HostV_Cluster1	PathoV_Cluster1	PF01670	Glycosyl hydrolase family 12	GO:0000272|GO:0008810	NA	NA	NA	NA	NA	GH12
	FGRAMPH1_01G19283	chr3//4031260//4032079	0	0	0	1	0	Non-effector	HostV_Cluster4	PathoV_Cluster3	NA	NA	NA	NA	NA	NA	NA	NA	NA
	FGRAMPH1_01G19297	chr3//4055719//4056475	0	0	0	1	0	Non-effector	HostV_Cluster7	PathoV_Cluster6	PF05630	Necrosis inducing protein (NPP1)	NA	PHI:2712	NLP2	Verticillium_dahliae	reduced_virulence	NA	NA
	FGRAMPH1_01G19311	chr3//4068263//4069525	0	0	0	1	0	Non-effector	HostV_Cluster7	PathoV_Cluster6	NA	NA	NA	NA	NA	NA	NA	NA	NA
	FGRAMPH1_01G19373	chr3//4150171//4152026	0	0	0	0	1	Non-effector	HostV_Cluster5	PathoV_Cluster6	PF07156	Prenylcysteine lyase	GO:0016670|GO:0030328	NA	NA	NA	NA	NA	NA
	FGRAMPH1_01G19389	chr3//4174171//4175193	0	0	0	1	0	NA	HostV_Cluster2	PathoV_Cluster1	PF01263	Aldose 1-epimerase	GO:0005975|GO:0016853	NA	NA	NA	NA	NA	NA
	FGRAMPH1_01G19521	chr3//4346369//4348589	0	0	0	0	1	Non-effector	HostV_Cluster2	PathoV_Cluster1	PF14686	Polysaccharide lyase family 4, domain II	NA	NA	NA	NA	NA	NA	PL4_3
	FGRAMPH1_01G19551	chr3//4382706//4383221	0	0	0	1	0	NA	HostV_Cluster5	PathoV_Cluster3	NA	NA	NA	NA	NA	NA	NA	NA	NA
	FGRAMPH1_01G19553	chr3//4385690//4386403	0	0	0	0	1	Effector	HostV_Cluster4	PathoV_Cluster3	NA	NA	NA	NA	NA	NA	NA	NA	NA
	FGRAMPH1_01G19927	chr3//4855404//4858229	0	0	0	1	0	NA	HostV_Cluster2	PathoV_Cluster1	PF00723	Glycosyl hydrolases family 15	NA	NA	NA	NA	NA	NA	CBM20//GH15
	FGRAMPH1_01G20055	chr3//5034829//5037330	0	0	0	0	1	Non-effector	HostV_Cluster5	PathoV_Cluster4	PF02535	ZIP Zinc transporter	GO:0016020|GO:0030001|GO:0046873|GO:0055085	NA	NA	NA	NA	NA	NA
	FGRAMPH1_01G20207	chr3//5257120//5258046	0	0	1	1	0	Non-effector	HostV_Cluster7	PathoV_Cluster5	PF03443	Glycosyl hydrolase family 61	NA	NA	NA	NA	NA	NA	AA9
	FGRAMPH1_01G20331	chr3//5476239//5476998	0	0	0	0	1	Non-effector	HostV_Cluster5	PathoV_Cluster4	NA	NA	NA	NA	NA	NA	NA	MER0064593	NA
	FGRAMPH1_01G20391	chr3//5550483//5551814	0	0	0	1	0	NA	HostV_Cluster7	PathoV_Cluster6	NA	NA	NA	NA	NA	NA	NA	NA	NA
	FGRAMPH1_01G20461	chr3//5640017//5640786	0	0	0	1	0	Effector	HostV_Cluster1	PathoV_Cluster2	NA	NA	NA	NA	NA	NA	NA	NA	NA
	FGRAMPH1_01G20647	chr3//5904444//5907138	0	0	0	0	1	Non-effector	HostV_Cluster1	PathoV_Cluster1	PF01019	Gamma-glutamyltranspeptidase	NA	NA	NA	NA	NA	MER0064585	NA
	FGRAMPH1_01G20807	chr3//6114792//6116261	1	0	1	1	0	Non-effector	HostV_Cluster1	PathoV_Cluster1	PF01357	Expansin C-terminal domain	NA	NA	NA	NA	NA	NA	CBM63
	FGRAMPH1_01G20893	chr3//6213744//6214355	0	0	0	0	1	Effector	HostV_Cluster1	PathoV_Cluster1	NA	NA	NA	NA	NA	NA	NA	NA	NA
	FGRAMPH1_01G20941	chr3//6269795//6272134	0	0	1	0	0	Non-effector	HostV_Cluster6	PathoV_Cluster5	PF00930	Dipeptidyl peptidase IV (DPP IV) N-terminal region	GO:0006508	NA	NA	NA	NA	MER0064574	NA
	FGRAMPH1_01G20973	chr3//6343958//6344999	0	0	0	1	0	NA	HostV_Cluster1	PathoV_Cluster1	NA	NA	NA	NA	NA	NA	NA	NA	NA
	FGRAMPH1_01G20977	chr3//6349752//6350553	0	0	0	1	0	Effector	HostV_Cluster6	PathoV_Cluster6	PF00457	Glycosyl hydrolases family 11	NA	PHI:570	XYL4	Fusarium_oxysporum	unaffected_pathogenicity	NA	GH11
	FGRAMPH1_01G21001	chr3//6374944//6376869	0	0	0	0	1	Non-effector	HostV_Cluster7	PathoV_Cluster6	PF05199	GMC oxidoreductase	GO:0016614	NA	NA	NA	NA	NA	AA3_2
	FGRAMPH1_01G21009	chr3//6383896//6385023	0	0	0	1	0	Non-effector	HostV_Cluster1	PathoV_Cluster1	PF00295	Glycosyl hydrolases family 28	GO:0004650|GO:0005975	Pg1	Pg1	Fusarium_graminearum	reduced_virulence__unaffected_pathogenicity	NA	GH28
	FGRAMPH1_01G21069	chr3//6459901//6461943	0	0	0	1	0	Non-effector	HostV_Cluster5	PathoV_Cluster6	PF09118	Domain of unknown function (DUF1929)	NA	NA	NA	NA	NA	NA	AA5_2
	FGRAMPH1_01G21105	chr3//6492015//6492710	0	0	0	0	1	Non-effector	HostV_Cluster7	PathoV_Cluster6	NA	NA	NA	NA	NA	NA	NA	NA	NA
	FGRAMPH1_01G21107	chr3//6493606//6494084	0	0	0	0	1	Effector	HostV_Cluster7	PathoV_Cluster6	NA	NA	NA	NA	NA	NA	NA	NA	NA
	FGRAMPH1_01G21147	chr3//6534436//6535866	0	0	0	1	0	Non-effector	HostV_Cluster6	PathoV_Cluster3	PF00150	Cellulase (glycosyl hydrolase family 5)	GO:0004553|GO:0071704	NA	NA	NA	NA	NA	GH5_7
	FGRAMPH1_01G21211	chr3//6606359//6607474	0	0	0	1	0	Non-effector	HostV_Cluster7	PathoV_Cluster6	PF00194	Eukaryotic-type carbonic anhydrase	NA	NA	NA	NA	NA	NA	NA
	FGRAMPH1_01G21215	chr3//6614150//6617493	0	0	0	0	1	Non-effector	HostV_Cluster7	PathoV_Cluster5	PF07250	Glyoxal oxidase N-terminus	NA	PHI:5393	GLX	Fusarium_graminearum	reduced_virulence	NA	NA
	FGRAMPH1_01G21233	chr3//6642063//6643188	0	0	0	0	1	Non-effector	HostV_Cluster5	PathoV_Cluster3	PF00264	Common central domain of tyrosinase	GO:0016491	NA	NA	NA	NA	NA	NA
	FGRAMPH1_01G21249	chr3//6657767//6659305	0	0	1	0	0	Non-effector	HostV_Cluster2	PathoV_Cluster2	PF00190	Cupin	NA	NA	NA	NA	NA	NA	NA
	FGRAMPH1_01G21277	chr3//6692143//6693968	0	0	1	0	0	Non-effector	HostV_Cluster6	PathoV_Cluster3	PF00246	Zinc carboxypeptidase	GO:0004181|GO:0006508|GO:0008270	NA	NA	NA	NA	MER0064553	NA
	FGRAMPH1_01G21315	chr3//6732071//6734059	0	0	1	1	0	Non-effector	HostV_Cluster2	PathoV_Cluster1	PF14683	Polysaccharide lyase family 4, domain III	NA	NA	NA	NA	NA	NA	PL4_3
	FGRAMPH1_01G21317	chr3//6734359//6734667	0	0	0	1	0	Effector	HostV_Cluster7	PathoV_Cluster3	NA	NA	NA	NA	NA	NA	NA	NA	NA
	FGRAMPH1_01G21371	chr3//6791651//6792511	1	1	0	1	0	Non-effector	HostV_Cluster7	PathoV_Cluster3	PF00089	Trypsin	GO:0004252|GO:0006508	NA	NA	NA	NA	MER0064548	NA
	FGRAMPH1_01G21387	chr3//6804455//6806285	0	0	0	0	1	Non-effector	HostV_Cluster2	PathoV_Cluster1	PF16499	Alpha galactosidase A	GO:0004553|GO:0005975	NA	NA	NA	NA	NA	GH27
	FGRAMPH1_01G21435	chr3//6857393//6858010	0	0	0	1	0	Effector	HostV_Cluster2	PathoV_Cluster1	PF00545	ribonuclease	GO:0003723|GO:0004521	NA	NA	NA	NA	NA	NA
	FGRAMPH1_01G21469	chr3//6896903//6897901	0	0	0	0	1	Unlikely effector	HostV_Cluster6	PathoV_Cluster6	NA	NA	NA	NA	NA	NA	NA	NA	NA
	FGRAMPH1_01G21471	chr3//6899771//6900308	0	0	0	1	0	Effector	HostV_Cluster7	PathoV_Cluster3	PF07249	Cerato-platanin	NA	PHI:6417	Sm1	Trichoderma_virens	reduced_virulence	NA	NA
	FGRAMPH1_01G21485	chr3//6915014//6917314	0	0	1	0	0	Non-effector	HostV_Cluster7	PathoV_Cluster1	PF00544	Pectate lyase	NA	NA	NA	NA	NA	NA	PL1_4
	FGRAMPH1_01G21529	chr3//6965509//6967611	0	0	1	0	0	Non-effector	HostV_Cluster5	PathoV_Cluster4	PF13688	Metallo-peptidase family M12	NA	NA	NA	NA	NA	MER0064540	NA
	FGRAMPH1_01G21537	chr3//6974516//6976534	0	0	0	0	1	Non-effector	HostV_Cluster7	PathoV_Cluster5	PF00732	GMC oxidoreductase	GO:0016614|GO:0050660	NA	NA	NA	NA	NA	AA3_2
	FGRAMPH1_01G21541	chr3//6980048//6980773	0	0	0	1	0	Effector	HostV_Cluster7	PathoV_Cluster3	PF13472	GDSL-like Lipase/Acylhydrolase family	NA	NA	NA	NA	NA	NA	CE3
	FGRAMPH1_01G21555	chr3//6997964//6999957	0	0	0	1	0	NA	HostV_Cluster1	PathoV_Cluster1	PF04185	Phosphoesterase family	GO:0016788	PLC	PLC	Fusarium_graminearum	unaffected_pathogenicity	NA	NA
	FGRAMPH1_01G21605	chr3//7072325//7073862	0	0	1	1	0	Non-effector	HostV_Cluster7	PathoV_Cluster6	PF00246	Zinc carboxypeptidase	GO:0004181|GO:0006508|GO:0008270	NA	NA	NA	NA	MER0064539	NA
	FGRAMPH1_01G21639	chr3//7106458//7108209	1	1	0	0	0	Non-effector	HostV_Cluster1	PathoV_Cluster1	PF12831	FAD dependent oxidoreductase	NA	NA	NA	NA	NA	NA	NA
	FGRAMPH1_01G21737	chr3//7218957//7220206	0	0	0	1	0	Unlikely effector	HostV_Cluster6	PathoV_Cluster6	PF00331	Glycosyl hydrolase family 10	GO:0004553|GO:0005975	PHI:4246	xyl03624	Fusarium_graminearum	unaffected_pathogenicity	NA	GH10
	FGRAMPH1_01G21741	chr3//7223512//7227616	1	0	1	0	0	Non-effector	HostV_Cluster2	PathoV_Cluster1	NA	NA	NA	NA	NA	NA	NA	NA	NA
	FGRAMPH1_01G21743	chr3//7228450//7229931	0	0	0	1	0	NA	HostV_Cluster2	PathoV_Cluster1	PF12505	Protein of unknown function (DUF3712)	NA	NA	NA	NA	NA	NA	NA
	FGRAMPH1_01G21763	chr3//7246470//7247782	0	0	0	1	0	Non-effector	HostV_Cluster7	PathoV_Cluster6	NA	NA	NA	NA	NA	NA	NA	NA	NA
	FGRAMPH1_01G21785	chr3//7265423//7267464	0	0	0	1	0	Non-effector	HostV_Cluster1	PathoV_Cluster1	PF00723	Glycosyl hydrolases family 15	NA	NA	NA	NA	NA	NA	GH15//CBM20
	FGRAMPH1_01G21895	chr3//7378256//7378664	0	0	0	1	0	NA	HostV_Cluster4	PathoV_Cluster4	NA	NA	NA	NA	NA	NA	NA	NA	NA
	FGRAMPH1_01G21967	chr3//7469059//7470806	0	0	0	0	1	Non-effector	HostV_Cluster3	PathoV_Cluster1	PF01565	FAD binding domain	GO:0016491|GO:0050660	NA	NA	NA	NA	NA	AA7
	FGRAMPH1_01G22039	chr3//7553121//7554072	0	0	0	1	0	NA	HostV_Cluster7	PathoV_Cluster3	PF10503	Esterase PHB depolymerase	GO:0005576|GO:0016787	PHI:2451	FAEB1	Fusarium_graminearum	unaffected_pathogenicity	MER0064513	CE1
	FGRAMPH1_01G22087	chr3//7601471//7601899	0	0	0	1	0	Effector	HostV_Cluster4	PathoV_Cluster4	NA	NA	NA	NA	NA	NA	NA	NA	NA
	FGRAMPH1_01G22113	chr3//7626270//7627181	0	0	0	1	0	NA	HostV_Cluster2	PathoV_Cluster2	PF01042	Endoribonuclease L-PSP	NA	NA	NA	NA	NA	NA	NA
	FGRAMPH1_01G22149	chr3//7662782//7665775	0	0	0	1	0	Non-effector	HostV_Cluster7	PathoV_Cluster1	PF00082	Subtilase family	GO:0006508|GO:0008236	PHI:5900	FGSG_11472	Fusarium_graminearum	unaffected_pathogenicity	MER0064512	NA
	FGRAMPH1_01G22187	chr3//7704132//7705168	0	0	0	1	0	Effector	HostV_Cluster1	PathoV_Cluster1	PF00331	Glycosyl hydrolase family 10	GO:0004553|GO:0005975	PHI:2204	endo-1_4-beta-xylanase_[GH10_family]	Magnaporthe_oryzae	reduced_virulence	NA	GH10
	FGRAMPH1_01G22215	chr3//7734446//7735203	0	0	0	1	0	Effector	HostV_Cluster1	PathoV_Cluster1	PF01357	Expansin C-terminal domain	NA	NA	NA	NA	NA	NA	NA
	FGRAMPH1_01G22295	chr4//66495//67777	0	0	0	1	0	NA	HostV_Cluster6	PathoV_Cluster6	PF00331	Glycosyl hydrolase family 10	GO:0004553|GO:0005975	NA	NA	NA	NA	NA	GH10
	FGRAMPH1_01G22309	chr4//81094//82713	0	0	0	1	0	Non-effector	HostV_Cluster5	PathoV_Cluster6	PF00251	Glycosyl hydrolases family 32 N-terminal domain	NA	NA	NA	NA	NA	NA	GH32
	FGRAMPH1_01G22311	chr4//85289//86108	0	0	0	1	0	Effector	HostV_Cluster6	PathoV_Cluster6	PF01522	Polysaccharide deacetylase	GO:0005975|GO:0016810	NA	NA	NA	NA	NA	CE4
	FGRAMPH1_01G22335	chr4//115830//117861	0	0	1	0	0	Non-effector	HostV_Cluster2	PathoV_Cluster1	PF06964	Alpha-L-arabinofuranosidase C-terminal domain	GO:0046373|GO:0046556	NA	NA	NA	NA	NA	GH51
	FGRAMPH1_01G22341	chr4//125049//125875	0	0	0	1	0	Effector	HostV_Cluster2	PathoV_Cluster1	NA	NA	NA	NA	NA	NA	NA	MER0816643	NA
	FGRAMPH1_01G22349	chr4//136031//137593	0	0	0	0	1	Non-effector	HostV_Cluster7	PathoV_Cluster3	NA	NA	NA	NA	NA	NA	NA	NA	NA
	FGRAMPH1_01G22439	chr4//253380//254813	0	0	0	1	0	Non-effector	HostV_Cluster1	PathoV_Cluster1	PF12697	Alpha/beta hydrolase family	NA	NA	NA	NA	NA	MER0211021	NA
	FGRAMPH1_01G22507	chr4//333546//335428	0	0	0	0	1	Non-effector	HostV_Cluster1	PathoV_Cluster1	PF04389	Peptidase family M28	GO:0008235	NA	NA	NA	NA	MER0064124	NA
	FGRAMPH1_01G22617	chr4//465429//468245	0	0	0	1	0	Non-effector	HostV_Cluster2	PathoV_Cluster4	PF00082	Subtilase family	GO:0006508|GO:0008236	PHI:5899	FGSG_06572	Fusarium_graminearum	unaffected_pathogenicity	MER0064120	NA
	FGRAMPH1_01G22671	chr4//545299//545937	0	0	0	1	0	Non-effector	HostV_Cluster5	PathoV_Cluster4	NA	NA	NA	NA	NA	NA	NA	NA	NA
	FGRAMPH1_01G22687	chr4//559383//562907	0	0	0	1	0	Non-effector	HostV_Cluster7	PathoV_Cluster6	PF01915	Glycosyl hydrolase family 3 C-terminal domain	GO:0004553|GO:0005975	NA	NA	NA	NA	NA	GH3
	FGRAMPH1_01G22711	chr4//582670//585011	0	1	1	0	0	Non-effector	HostV_Cluster3	PathoV_Cluster1	PF09423	PhoD-like phosphatase	NA	PHI:6122__PHI:5741	I1RR94	Fusarium_graminearum	reduced_virulence	NA	NA
	FGRAMPH1_01G22715	chr4//588854//590450	0	0	0	0	1	Non-effector	HostV_Cluster1	PathoV_Cluster1	PF00190	Cupin	NA	PHI:4509	Ss-odc2	Sclerotinia_sclerotiorum	reduced_virulence	NA	NA
	FGRAMPH1_01G22849	chr4//766974//768371	0	0	0	1	0	Non-effector	HostV_Cluster1	PathoV_Cluster4	NA	NA	NA	NA	NA	NA	NA	NA	NA
	FGRAMPH1_01G22895	chr4//836761//838435	0	0	0	1	0	Non-effector	HostV_Cluster7	PathoV_Cluster3	NA	NA	NA	NA	NA	NA	NA	NA	NA
	FGRAMPH1_01G23143	chr4//1160872//1161777	0	0	1	1	0	Unlikely effector	HostV_Cluster4	PathoV_Cluster4	PF06682	SOCE-associated regulatory factor of calcium homoeostasis	GO:0030176|GO:2001256	NA	NA	NA	NA	NA	NA
	FGRAMPH1_01G23205	chr4//1255024//1256071	0	0	0	0	1	Effector	HostV_Cluster5	PathoV_Cluster6	PF01679	Proteolipid membrane potential modulator	GO:0016021	NA	NA	NA	NA	NA	NA
	FGRAMPH1_01G23695	chr4//1961717//1962698	0	0	0	1	0	Non-effector	HostV_Cluster2	PathoV_Cluster1	PF07510	Protein of unknown function (DUF1524)	NA	NA	NA	NA	NA	MER0032310	NA
	FGRAMPH1_01G23737	chr4//2024429//2025479	0	0	0	1	0	Non-effector	HostV_Cluster7	PathoV_Cluster6	PF13668	Ferritin-like domain	NA	NA	NA	NA	NA	NA	NA
	FGRAMPH1_01G23771	chr4//2068993//2069249	0	0	1	0	0	Non-effector	HostV_Cluster7	PathoV_Cluster6	NA	NA	NA	NA	NA	NA	NA	NA	NA
	FGRAMPH1_01G23891	chr4//2241795//2243043	0	0	0	1	0	NA	HostV_Cluster5	PathoV_Cluster4	PF12273	Chitin synthesis regulation, resistance to Congo red	NA	NA	NA	NA	NA	NA	NA
	FGRAMPH1_01G24109	chr4//2576531//2577869	0	0	0	1	0	NA	HostV_Cluster4	PathoV_Cluster4	NA	NA	NA	NA	NA	NA	NA	NA	NA
	FGRAMPH1_01G24389	chr4//2972623//2976748	0	0	0	0	1	Non-effector	HostV_Cluster5	PathoV_Cluster3	PF13886	Domain of unknown function (DUF4203)	NA	NA	NA	NA	NA	NA	NA
	FGRAMPH1_01G24705	chr4//3395474//3395686	0	0	0	1	0	NA	HostV_Cluster4	PathoV_Cluster4	NA	NA	NA	NA	NA	NA	NA	NA	NA
	FGRAMPH1_01G24877	chr4//3593866//3596123	0	0	1	0	0	Non-effector	HostV_Cluster5	PathoV_Cluster6	PF00328	Histidine phosphatase superfamily (branch 2)	NA	NA	NA	NA	NA	NA	NA
	FGRAMPH1_01G25079	chr4//3855645//3857196	0	0	0	1	0	Non-effector	HostV_Cluster2	PathoV_Cluster1	PF00295	Glycosyl hydrolases family 28	GO:0004650|GO:0005975	PHI:4880	pgx6	Fusarium_oxysporum	unaffected_pathogenicity__reduced_virulence	NA	GH28
	FGRAMPH1_01G25243	chr4//4047523//4048500	1	0	0	1	0	Non-effector	HostV_Cluster2	PathoV_Cluster1	PF03664	Glycosyl hydrolase family 62	GO:0046373|GO:0046556	NA	NA	NA	NA	NA	GH62
	FGRAMPH1_01G25345	chr4//4157536//4158915	0	0	0	0	1	Non-effector	HostV_Cluster3	PathoV_Cluster5	PF12146	Serine aminopeptidase, S33	NA	NA	NA	NA	NA	NA	NA
	FGRAMPH1_01G25367	chr4//4177818//4179142	0	0	0	0	1	Non-effector	HostV_Cluster3	PathoV_Cluster1	PF04185	Phosphoesterase family	GO:0016788	PHI:6124__PHI:5750	I1RU06	Fusarium_graminearum	reduced_virulence	NA	NA
	FGRAMPH1_01G25477	chr4//4284571//4285257	0	0	0	1	0	Effector	HostV_Cluster3	PathoV_Cluster1	NA	NA	NA	NA	NA	NA	NA	NA	NA
	FGRAMPH1_01G25479	chr4//4286471//4287055	0	0	0	1	0	Effector	HostV_Cluster3	PathoV_Cluster1	NA	NA	NA	NA	NA	NA	NA	NA	NA
	FGRAMPH1_01G25597	chr4//4426909//4428657	0	0	0	1	0	NA	HostV_Cluster5	PathoV_Cluster6	PF00067	Cytochrome P450	GO:0004497|GO:0005506|GO:0016705|GO:0020037	NA	NA	NA	NA	NA	NA
	FGRAMPH1_01G25625	chr4//4454514//4456432	0	0	0	0	1	Non-effector	HostV_Cluster6	PathoV_Cluster6	PF01083	Cutinase	GO:0016787	NA	NA	NA	NA	NA	CE5
	FGRAMPH1_01G25637	chr4//4466436//4467656	0	0	0	1	0	Non-effector	HostV_Cluster1	PathoV_Cluster1	PF00026	Eukaryotic aspartyl protease	NA	NA	NA	NA	NA	MER0065373	NA
	FGRAMPH1_01G25713	chr4//4553932//4554416	0	0	0	1	0	Effector	HostV_Cluster1	PathoV_Cluster4	NA	NA	NA	NA	NA	NA	NA	NA	NA
	FGRAMPH1_01G25749	chr4//4595428//4601318	0	0	0	1	0	NA	HostV_Cluster6	PathoV_Cluster6	NA	NA	NA	NA	NA	NA	NA	NA	NA
	FGRAMPH1_01G25755	chr4//4607238//4608852	0	0	0	1	0	NA	HostV_Cluster5	PathoV_Cluster6	NA	NA	NA	NA	NA	NA	NA	NA	NA
	FGRAMPH1_01G25787	chr4//4653424//4655393	0	0	0	0	1	Non-effector	HostV_Cluster7	PathoV_Cluster5	PF01565	FAD binding domain	GO:0016491|GO:0050660	NA	NA	NA	NA	NA	NA
	FGRAMPH1_01G25839	chr4//4716267//4717101	0	0	0	1	0	Non-effector	HostV_Cluster7	PathoV_Cluster6	NA	NA	NA	NA	NA	NA	NA	NA	NA
	FGRAMPH1_01G25857	chr4//4735477//4736799	0	0	1	0	0	Non-effector	HostV_Cluster7	PathoV_Cluster3	PF00246	Zinc carboxypeptidase	GO:0004181|GO:0006508|GO:0008270	NA	NA	NA	NA	MER0065359	NA
	FGRAMPH1_01G25921	chr4//4804046//4804553	0	0	0	1	0	NA	HostV_Cluster4	PathoV_Cluster4	NA	NA	NA	NA	NA	NA	NA	NA	NA
	FGRAMPH1_01G26081	chr4//5016957//5018940	0	0	0	0	1	Non-effector	HostV_Cluster5	PathoV_Cluster6	PF10355	Protein of unknown function (Ytp1)	NA	NA	NA	NA	NA	NA	NA
	FGRAMPH1_01G26153	chr4//5165753//5166396	0	0	0	0	1	Effector	HostV_Cluster5	PathoV_Cluster6	PF07452	CHRD domain	NA	NA	NA	NA	NA	NA	NA
	FGRAMPH1_01G26183	chr4//5212598//5213296	0	0	0	1	0	NA	HostV_Cluster5	PathoV_Cluster6	NA	NA	NA	NA	NA	NA	NA	NA	NA
	FGRAMPH1_01G26199	chr4//5229647//5230750	1	0	0	0	0	Unlikely effector	HostV_Cluster1	PathoV_Cluster2	NA	NA	NA	NA	NA	NA	NA	NA	GH43_21
	FGRAMPH1_01G26379	chr4//5492469//5492759	0	0	0	1	0	NA	HostV_Cluster4	PathoV_Cluster4	NA	NA	NA	NA	NA	NA	NA	NA	NA
	FGRAMPH1_01G26439	chr4//5580481//5582237	0	0	0	1	0	Non-effector	HostV_Cluster3	PathoV_Cluster1	NA	NA	NA	NA	NA	NA	NA	NA	NA
	FGRAMPH1_01G26481	chr4//5658331//5660494	0	0	0	1	0	NA	HostV_Cluster5	PathoV_Cluster6	NA	NA	NA	NA	NA	NA	NA	NA	NA
	FGRAMPH1_01G26995	chr4//6394518//6397133	0	0	1	1	0	Non-effector	HostV_Cluster2	PathoV_Cluster1	NA	NA	NA	NA	NA	NA	NA	NA	NA
	FGRAMPH1_01G27207	chr4//6715622//6716914	0	0	0	1	0	Non-effector	HostV_Cluster7	PathoV_Cluster6	NA	NA	NA	NA	NA	NA	NA	NA	NA
	FGRAMPH1_01G27223	chr4//6739007//6740625	0	0	0	1	0	Non-effector	HostV_Cluster7	PathoV_Cluster6	PF00082	Subtilase family	GO:0006508|GO:0008236	PHI:5892	FGSG_09382	Fusarium_graminearum	unaffected_pathogenicity	MER0064796	NA
	FGRAMPH1_01G27257	chr4//6791704//6793089	0	0	0	1	0	Non-effector	HostV_Cluster4	PathoV_Cluster6	PF00332	Glycosyl hydrolases family 17	GO:0004553|GO:0005975	NA	NA	NA	NA	NA	NA
	FGRAMPH1_01G27287	chr4//6820085//6821299	0	0	0	1	0	Unlikely effector	HostV_Cluster7	PathoV_Cluster6	PF11327	Egh16-like virulence factor	NA	NA	NA	NA	NA	NA	NA
	FGRAMPH1_01G27325	chr4//6861786//6863179	1	0	0	0	0	Non-effector	HostV_Cluster4	PathoV_Cluster4	NA	NA	NA	NA	NA	NA	NA	NA	NA
	FGRAMPH1_01G27457	chr4//7033248//7035653	0	0	0	1	0	Non-effector	HostV_Cluster7	PathoV_Cluster6	PF00722	Glycosyl hydrolases family 16	GO:0004553|GO:0005975	NA	NA	NA	NA	NA	GH16_18
	FGRAMPH1_01G27507	chr4//7102857//7104871	0	0	0	0	1	Non-effector	HostV_Cluster5	PathoV_Cluster4	NA	NA	NA	NA	NA	NA	NA	NA	AA12
	FGRAMPH1_01G27515	chr4//7115242//7116030	0	0	0	1	0	NA	HostV_Cluster5	PathoV_Cluster4	NA	NA	NA	NA	NA	NA	NA	NA	NA
	FGRAMPH1_01G27669	chr4//7294308//7296138	0	0	0	1	0	NA	HostV_Cluster7	PathoV_Cluster6	PF00397	WW domain	GO:0005515	NA	NA	NA	NA	NA	NA
	FGRAMPH1_01G27823	chr4//7461812//7463281	0	0	0	0	1	Non-effector	HostV_Cluster1	PathoV_Cluster2	PF01266	FAD dependent oxidoreductase	GO:0016491	NA	NA	NA	NA	NA	NA
	FGRAMPH1_01G27829	chr4//7468185//7469219	0	0	0	0	1	Non-effector	HostV_Cluster5	PathoV_Cluster3	PF01344	Kelch motif	GO:0005515	NA	NA	NA	NA	NA	NA
	FGRAMPH1_01G27831	chr4//7470484//7472320	0	0	0	0	1	Non-effector	HostV_Cluster1	PathoV_Cluster1	PF01019	Gamma-glutamyltranspeptidase	NA	NA	NA	NA	NA	MER0065213	NA
	FGRAMPH1_01G27933	chr4//7586040//7587254	0	0	0	0	1	Non-effector	HostV_Cluster3	PathoV_Cluster1	PF04488	Glycosyltransferase sugar-binding region containing DXD motif	NA	NA	NA	NA	NA	NA	NA
	FGRAMPH1_01G27945	chr4//7598665//7600779	0	0	0	1	0	Non-effector	HostV_Cluster7	PathoV_Cluster6	PF09118	Domain of unknown function (DUF1929)	NA	NA	NA	NA	NA	NA	AA5_2
	FGRAMPH1_01G27963	chr4//7618803//7621737	0	0	1	1	0	Non-effector	HostV_Cluster6	PathoV_Cluster5	PF16010	Cytochrome domain of cellobiose dehydrogenase	NA	NA	NA	NA	NA	NA	AA8
	FGRAMPH1_01G28003	chr4//7666560//7667149	0	0	0	1	0	Effector	HostV_Cluster1	PathoV_Cluster1	NA	NA	NA	PHI:9242	Fghyd3_(FGSG_09066)	Fusarium_graminearum	reduced_virulence	NA	NA
	FGRAMPH1_01G28085	chr4//7761433//7761825	0	0	0	1	0	Non-effector	HostV_Cluster7	PathoV_Cluster3	NA	NA	NA	NA	NA	NA	NA	NA	NA
